# Supplementary material for: Epidemiology of pre-cancerous cervical lesion and risk factors among adult women in Tigray, Ethiopia
Source: PLoS One. 2023 Jan 6;18(1):e0280191. doi: 10.1371/journal.pone.0280191 (PMC9821489; doi:10.1371/journal.pone.0280191)
Supplement: S1 Dataset — (XLSX) [file pone.0280191.s001.xlsx]

## Sheet: Sheet1
ID	Age	AgeGpd	MaritalStatusNew	ReligionNew	Educationalstates	OccupationNew	IncomeNew	ParityNew2	AgeFirstSexNew	NumberSexualPartnerNew	STIhistory	Smoking	Alcoholism	Corticostroids	Contraceptive	FamilyHistoryCC	BloodBetweenPeriodNew	HeavyMenstruation	ContactBleedingNew	PainSexualContact	pelvicBackPain	UnusualVaginalDischargeNew	VIAresult	SCJ
1	25	1	2	2	2	4	4	0	1	1	1	2	2	2	2	2	2	2	2	2	2	2	1	1
2	40	2	2	1	1	2	2	0	1	2	2	2	2	2	2	2	2	2	2	2	2	2	1	1
3	32	2	2	1	2	2	2	0	1	1	2	2	2	2	2	2	2	2	2	2	2	2	1	1
4	40	2	3	1	1	2	1	0	1	2	1	2	2	2	2	2	2	2	2	2	2	2	1	1
5	19	1	3	1	3	3	2	0	1	1	2	2	1	2	1	2	1	2	2	2	2	2	1	1
6	33	2	3	1	3	2	2	0	1	1	2	2	2	2	2	2	2	2	2	2	2	2	1	1
7	27	1	2	1	1	3	1	0	1	1	2	2	2	2	1	2	2	2	2	2	2	2	1	1
8	27	1	3	1	3	4	1	0	0	2	1	2	2	2	1	2	1	1	1	1	1	1	2	2
9	45	2	3	1	1	3	2	1	1	1	2	2	2	2	2	2	1	1	1	1	1	1	3	2
10	30	1	3	1	4	1	2	0	1	2	1	2	2	2	2	2	2	2	2	2	2	2	1	1
11	37	2	2	1	1	3	1	1	1	1	2	2	2	2	2	2	2	2	2	2	2	2	1	1
12	31	2	3	1	1	3	2	0	1	1	2	2	2	2	2	2	2	2	2	2	2	2	1	1
13	23	1	2	1	3	4	2	0	1	1	2	2	2	2	2	2	2	2	2	2	2	2	1	1
14	23	1	2	1	3	4	1	0	1	2	2	2	2	2	2	2	2	2	2	2	2	2	1	1
15	30	1	3	1	1	4	1	0	1	1	2	2	2	2	2	2	2	2	2	2	2	2	1	1
16	39	2	2	1	3	1	2	0	1	1	2	2	2	2	2	2	2	2	2	2	2	2	1	1
17	28	1	2	1	3	1	1	0	1	1	2	2	2	2	2	2	2	2	2	2	2	2	1	1
18	30	1	2	1	1	4	1	0	0	2	2	2	2	1	1	2	1	2	2	2	2	2	1	1
19	24	1	1	1	1	4	1	0	1	1	2	2	2	2	2	2	2	2	2	2	2	2	1	1
20	40	2	2	1	1	4	2	0	1	1	2	2	2	2	2	2	2	2	2	2	2	2	1	1
21	40	2	2	1	1	1	1	1	1	2	1	2	2	2	2	2	1	2	1	2	2	1	1	1
22	40	2	3	1	1	4	1	0	1	1	2	2	2	2	2	2	2	2	2	2	2	2	1	1
23	31	2	3	1	1	4	1	0	1	2	2	2	2	2	2	2	2	2	2	2	2	2	1	1
24	30	1	3	1	1	4	2	0	1	1	2	2	2	2	2	2	2	2	2	2	2	2	1	1
25	20	1	2	1	2	4	2	0	1	1	2	2	2	2	2	2	2	2	2	2	2	2	1	1
26	30	1	2	1	1	4	1	0	1	2	2	2	2	2	2	2	2	2	2	2	2	2	1	1
27	20	1	2	1	2	4	2	0	1	2	2	2	2	2	2	2	2	2	2	2	2	2	1	1
28	37	2	2	1	2	4	2	0	0	1	2	2	2	2	2	2	2	2	2	2	2	2	1	1
29	45	2	2	1	1	4	1	0	1	1	2	2	2	2	2	2	2	2	2	2	2	2	1	1
30	30	1	2	1	1	4	1	1	1	2	2	2	2	2	2	2	2	2	2	2	2	2	1	1
31	36	2	2	2	1	3	2	0	1	2	2	2	2	2	2	2	2	2	2	2	2	2	1	1
32	27	1	2	1	1	3	1	0	1	2	1	2	2	2	2	2	2	2	2	2	2	2	1	1
33	39	2	2	1	1	3	1	0	1	2	1	2	2	2	2	2	1	2	2	2	2	2	2	2
34	41	2	3	1	4	2	1	0	1	1	2	2	2	2	2	2	2	2	2	2	2	2	1	1
35	33	2	3	1	4	2	1	0	1	2	1	2	2	2	2	2	2	2	2	2	2	2	2	1
36	45	2	2	1	1	2	1	1	1	1	2	2	2	2	2	2	2	2	2	2	2	2	1	1
37	37	2	3	1	1	2	1	1	1	1	1	2	2	2	1	2	1	1	1	2	1	1	2	1
38	31	2	2	1	4	4	1	0	0	2	2	2	2	2	2	2	2	2	2	2	2	2	1	1
39	21	1	3	1	4	4	1	0	1	2	1	2	2	2	1	2	2	2	2	2	2	2	1	1
40	39	2	2	1	1	3	1	0	1	1	2	2	2	2	2	2	2	2	2	2	2	2	1	1
41	22	1	2	2	1	3	1	0	1	1	2	2	2	2	2	2	2	1	2	1	1	1	1	1
42	48	3	1	1	1	1	1	0	1	2	1	2	2	2	2	2	2	2	2	2	2	2	1	1
43	50	3	2	1	1	4	2	1	1	1	2	2	2	2	2	2	2	1	2	2	1	1	1	1
44	30	1	2	1	1	4	3	0	1	2	1	2	2	2	2	2	1	2	1	1	1	1	3	1
45	37	2	2	1	1	4	1	1	1	1	2	2	2	2	2	2	2	2	2	2	2	2	1	1
46	37	2	2	1	1	4	1	1	1	2	2	2	2	2	2	2	1	1	1	1	1	1	3	2
47	39	2	2	1	1	4	2	0	1	1	2	2	2	2	2	2	2	2	2	2	2	2	1	1
48	40	2	2	2	1	4	1	0	1	1	2	2	2	2	2	2	2	2	2	2	2	2	1	1
49	35	2	2	1	1	4	1	0	1	1	2	2	2	2	2	2	2	2	2	2	2	2	1	1
50	50	3	2	2	1	4	1	1	1	2	2	2	2	2	2	2	2	2	2	2	2	2	1	1
51	45	2	2	1	1	2	1	1	1	1	2	2	2	2	1	2	2	2	2	1	1	1	1	1
52	26	1	3	1	2	2	1	0	1	1	2	2	2	2	2	2	2	2	2	2	2	2	1	1
53	26	1	2	1	1	4	1	1	1	2	2	2	2	2	2	2	2	2	2	2	2	2	1	1
54	40	2	2	1	2	2	2	0	1	2	2	2	2	2	2	2	2	2	2	2	2	2	1	1
55	40	2	2	1	1	3	1	0	1	1	2	2	2	2	2	2	2	2	2	2	2	2	1	1
56	26	1	2	1	2	3	1	0	1	2	2	2	2	2	2	2	1	2	2	1	2	2	1	1
57	50	3	2	1	1	4	1	1	1	1	2	2	2	2	2	2	2	2	2	2	1	2	1	1
58	32	2	2	1	2	4	1	0	1	2	2	2	2	2	2	2	2	2	2	2	2	2	1	1
59	35	2	2	2	2	4	1	0	1	1	2	2	2	2	2	2	2	2	2	2	2	2	1	1
60	50	3	3	1	1	4	1	1	1	1	2	2	2	2	2	2	2	2	2	2	2	2	1	1
61	45	2	3	1	3	4	1	1	1	2	2	2	2	2	2	1	2	2	2	2	2	2	1	1
62	40	2	2	1	1	4	1	0	1	3	2	2	2	2	2	2	2	2	2	2	2	2	1	1
63	22	1	3	2	3	3	1	0	1	1	2	2	2	2	2	2	2	2	2	2	2	2	1	1
64	27	1	2	1	3	4	1	0	1	2	1	2	2	2	2	1	2	2	2	2	2	2	1	1
65	35	2	2	1	1	4	1	0	1	1	2	2	2	2	2	1	2	2	2	2	2	2	1	1
66	32	2	1	1	2	4	2	0	1	1	2	2	2	2	2	1	2	2	2	2	2	2	1	1
67	35	2	2	1	1	4	3	0	1	2	2	2	2	2	2	1	2	2	2	2	2	2	1	1
68	25	1	2	1	3	4	1	0	1	2	2	2	2	2	2	1	2	2	2	2	2	2	1	1
69	45	2	2	1	1	4	1	0	1	1	2	2	2	2	2	2	2	2	2	2	2	2	1	1
70	24	1	2	2	3	4	2	0	0	1	2	2	2	2	2	1	2	2	2	2	2	2	1	1
71	45	2	3	1	1	4	1	0	0	2	2	2	1	2	2	1	2	2	2	2	2	2	1	1
72	45	2	1	2	1	4	1	0	1	1	2	2	2	2	2	1	2	2	2	2	2	2	1	1
73	35	2	2	2	1	4	1	0	1	2	1	2	2	2	2	2	2	2	2	2	2	2	1	1
74	41	2	1	2	1	4	1	1	1	1	2	2	2	2	2	2	2	2	2	2	2	2	1	1
75	37	2	1	1	1	4	1	0	1	1	2	2	1	2	2	2	2	2	2	2	2	2	1	1
76	35	2	2	1	2	2	1	0	1	2	2	2	1	2	2	2	2	2	2	2	2	2	1	1
77	25	1	2	1	3	4	2	0	1	1	2	2	2	2	2	2	2	2	2	2	2	2	1	1
78	24	1	3	2	1	4	1	0	1	1	2	2	1	2	2	2	2	2	2	2	2	2	1	1
79	24	1	2	1	1	4	1	0	1	2	2	2	2	2	2	2	2	2	2	2	2	2	1	2
80	30	1	2	1	2	4	1	0	0	1	2	2	2	2	2	1	2	2	2	2	2	2	2	1
81	30	1	2	1	2	4	1	0	1	1	2	2	2	2	2	1	2	2	2	2	2	2	1	1
82	29	1	2	1	3	4	1	0	0	1	2	2	2	2	2	1	2	2	2	2	2	2	1	1
83	45	2	2	1	4	4	1	0	1	2	1	2	2	2	2	2	2	2	2	2	2	2	1	1
84	34	2	2	1	2	4	1	0	1	1	2	2	2	2	2	1	2	2	2	2	2	2	1	1
85	38	2	2	1	1	3	1	1	1	2	1	2	2	2	2	2	2	1	2	2	2	2	3	1
86	30	1	2	1	2	1	1	0	1	2	1	2	2	2	2	2	1	2	2	2	2	2	1	2
87	32	2	3	1	4	1	1	0	1	2	1	2	2	2	2	1	1	2	2	2	1	2	1	1
88	30	1	2	1	4	1	1	0	1	1	2	2	2	2	2	2	2	2	2	2	2	2	1	1
89	22	1	2	1	2	4	2	0	1	1	1	2	2	2	2	2	2	2	2	2	2	1	2	1
90	19	1	2	1	4	4	3	0	1	1	1	2	2	2	2	2	2	2	2	2	1	1	1	1
91	31	2	3	1	2	2	1	1	1	1	2	2	2	2	2	2	2	2	2	2	2	2	1	1
92	55	3	3	1	1	4	1	0	1	2	2	2	2	2	2	2	1	1	1	2	1	2	2	2
93	48	3	2	1	1	4	2	0	1	1	2	2	2	2	1	2	1	1	1	1	1	1	3	1
94	35	2	2	1	1	4	1	0	1	1	2	2	2	2	2	2	2	2	2	2	2	2	1	2
95	42	2	2	1	3	4	1	0	1	1	2	2	1	2	1	2	1	1	1	1	2	1	1	1
96	52	3	2	1	1	3	1	1	1	2	1	2	2	2	2	2	2	2	2	2	2	1	1	1
97	35	2	2	1	3	1	1	0	0	1	2	2	2	2	1	2	2	2	2	2	2	2	2	1
98	35	2	2	1	1	4	1	0	1	1	2	2	2	2	2	2	2	2	2	2	2	2	1	1
99	36	2	2	1	2	4	1	1	1	1	1	2	2	2	2	2	2	2	2	2	2	2	1	1
100	36	2	2	1	1	4	1	1	1	1	2	2	2	2	2	2	2	2	2	2	2	2	1	1
101	36	2	2	1	4	4	2	0	1	2	2	2	2	2	2	2	2	2	2	2	2	2	1	1
102	35	2	1	1	1	4	1	0	1	1	2	2	2	2	2	2	2	2	2	2	2	2	1	1
103	50	3	2	1	4	1	1	0	1	2	2	2	2	2	2	2	2	2	2	2	2	2	1	1
104	40	2	1	1	4	1	1	0	1	2	2	2	2	2	2	2	2	2	2	2	2	2	1	1
105	38	2	2	2	3	4	1	1	1	1	1	2	2	1	1	2	2	2	1	2	2	2	1	1
106	49	3	2	1	1	4	1	1	1	2	2	2	1	1	1	2	2	2	2	2	2	2	1	1
107	25	1	2	1	2	3	1	0	1	1	2	2	2	1	1	2	2	2	1	2	1	1	1	1
108	30	1	2	1	2	4	5	0	1	1	2	2	2	1	1	2	2	2	2	2	2	1	1	1
109	49	3	2	1	4	1	4	0	1	1	2	2	2	2	2	2	1	2	2	2	2	1	1	1
110	47	3	2	1	4	1	4	0	1	1	2	2	2	2	2	2	2	2	2	2	2	1	1	1
111	62	3	2	1	4	3	2	0	0	1	2	2	2	1	1	2	2	2	1	2	2	2	1	1
112	41	2	2	1	3	2	2	1	1	1	2	1	2	1	1	1	2	1	1	2	2	1	2	1
113	29	1	2	1	3	4	1	0	1	1	1	2	2	2	2	2	2	2	2	2	2	1	2	1
114	33	2	2	1	3	2	2	0	1	2	2	1	1	1	1	2	2	2	2	2	2	2	1	1
115	42	2	2	1	3	2	2	0	1	2	2	1	1	2	2	2	2	2	2	1	2	2	1	1
116	50	3	2	1	1	2	1	0	1	1	2	2	2	1	1	2	2	1	2	2	2	2	1	1
117	45	2	2	1	4	1	1	0	1	1	1	2	2	2	2	2	2	2	2	2	2	1	1	1
118	37	2	2	1	2	1	2	0	1	2	2	2	2	1	1	2	2	2	2	2	2	2	1	1
119	30	1	1	1	2	3	1	0	1	2	2	1	1	1	1	2	2	2	1	1	2	1	1	1
120	26	1	2	1	4	1	4	0	0	1	2	2	2	1	1	1	2	2	2	2	1	2	1	1
121	30	1	3	1	3	1	1	0	1	2	2	2	2	2	2	2	2	2	2	2	2	1	1	1
122	30	1	2	1	3	1	2	0	1	2	1	2	2	1	1	2	2	2	2	1	1	1	2	1
123	39	2	2	1	1	4	4	0	1	2	2	2	2	1	1	2	2	2	2	2	2	1	2	1
124	25	1	2	1	3	4	1	0	1	1	2	2	2	2	1	2	2	2	2	2	2	1	2	1
125	27	1	2	2	2	2	2	0	1	2	2	2	2	2	1	2	2	2	2	2	2	2	1	1
126	30	1	2	1	4	1	3	1	1	1	2	2	1	2	1	2	2	2	2	2	2	2	1	1
127	30	1	2	1	1	3	1	0	1	1	1	2	2	2	1	2	2	2	2	2	1	1	1	1
128	20	1	2	1	4	3	1	0	1	1	2	2	2	2	1	2	2	2	2	2	2	1	1	1
129	18	1	2	1	3	3	1	0	1	2	1	2	2	2	1	2	2	2	1	1	1	1	1	1
130	30	1	2	1	1	3	2	0	1	1	2	2	2	2	2	2	1	2	1	1	1	1	1	1
131	22	1	2	2	2	3	1	0	1	2	1	2	2	2	1	2	1	1	1	1	1	1	2	1
132	35	2	2	1	2	3	1	0	0	2	1	2	2	2	2	2	2	2	2	1	1	2	1	1
133	21	1	1	1	1	3	1	0	1	1	2	2	1	2	2	2	2	2	2	2	2	2	1	1
134	27	1	3	1	3	1	1	0	1	1	1	2	2	2	2	2	2	2	2	2	1	2	1	1
135	27	1	2	1	3	2	3	0	1	1	1	2	2	2	2	2	2	2	2	2	2	2	1	1
136	18	1	2	1	3	3	1	0	1	1	2	2	2	2	2	2	2	2	2	2	2	2	2	1
137	38	2	2	2	1	3	1	1	1	2	1	2	2	2	1	2	2	2	2	2	2	2	3	2
138	20	1	2	1	3	3	2	0	1	1	1	2	2	2	2	2	2	2	2	1	1	2	1	1
139	49	3	2	1	1	2	1	1	1	1	1	2	2	2	2	2	2	2	2	2	1	1	3	2
140	30	1	3	1	2	2	1	0	1	2	1	2	2	2	2	2	2	2	2	2	1	2	3	1
141	34	2	2	1	4	1	1	1	1	1	1	2	2	2	2	2	2	2	2	2	2	2	1	1
142	32	2	3	1	1	2	1	0	1	2	1	2	1	2	2	2	2	2	2	1	2	2	2	1
143	19	1	2	1	3	3	1	0	1	1	2	2	1	2	1	2	2	2	2	2	2	2	1	1
144	19	1	1	1	4	1	1	0	1	1	2	2	2	2	1	2	2	2	1	1	1	2	1	1
145	35	2	2	1	2	1	1	0	1	1	2	2	2	2	2	2	2	2	2	2	2	2	1	1
146	20	1	2	1	2	3	1	0	1	1	1	2	2	2	2	2	2	2	1	2	2	1	1	1
147	48	3	2	1	2	3	1	1	1	1	1	2	2	2	1	2	2	2	2	1	1	1	1	1
148	31	2	3	1	2	3	2	0	1	1	2	2	2	2	2	2	2	2	2	2	2	2	1	1
149	37	2	3	1	2	3	1	0	1	1	2	2	2	2	2	2	2	2	2	2	2	2	1	1
150	45	2	3	1	2	3	1	1	1	2	1	2	2	2	1	2	2	1	2	2	1	1	2	1
151	39	2	2	1	2	3	1	1	1	2	2	2	2	2	2	2	2	2	2	2	2	2	1	1
152	30	1	2	1	2	4	1	0	1	1	2	2	2	2	2	2	2	2	2	2	2	2	1	1
153	22	1	2	1	2	3	2	1	1	2	2	2	2	2	2	2	2	1	2	2	2	2	1	1
154	32	2	2	1	2	3	1	0	1	1	2	2	2	2	2	2	1	2	2	2	2	2	1	1
155	43	2	3	1	2	3	1	1	1	1	1	2	2	2	2	1	2	2	2	2	2	2	1	1
156	30	1	2	1	1	4	1	0	1	1	2	2	2	2	2	2	2	2	2	2	2	2	1	1
157	30	1	2	1	3	4	1	0	1	2	2	2	2	2	2	2	2	2	2	2	2	2	1	1
158	18	1	2	1	3	3	1	0	1	1	2	2	2	2	1	1	2	2	2	2	2	2	1	1
159	42	2	3	1	3	2	2	0	1	2	2	2	2	2	2	1	1	2	2	2	1	1	2	1
160	30	1	3	1	2	4	1	0	1	1	2	2	2	1	1	1	2	2	1	1	1	1	1	1
161	23	1	2	1	4	2	1	0	1	2	2	2	2	1	1	1	2	2	1	2	1	1	1	1
162	38	2	2	1	1	4	1	1	1	2	1	2	2	1	1	2	2	2	2	2	2	1	1	1
163	35	2	2	1	2	4	1	0	1	2	2	2	1	1	1	2	2	2	2	2	2	1	1	1
164	40	2	2	1	1	4	2	1	1	1	2	2	2	1	1	2	2	1	1	1	1	1	2	1
165	43	2	2	1	4	1	2	1	0	1	1	2	2	1	1	2	2	2	2	2	1	2	1	1
166	28	1	2	2	3	3	1	0	0	1	2	2	2	2	2	2	1	2	1	1	2	1	2	1
167	35	2	2	2	1	4	3	0	1	1	2	2	1	2	2	2	2	2	1	1	2	1	2	2
168	30	1	2	1	4	1	1	0	1	2	1	1	1	1	1	2	2	2	2	2	1	1	1	1
169	42	2	2	1	4	1	4	1	0	1	2	2	2	1	1	1	2	2	2	2	2	1	1	1
170	46	3	2	1	4	1	4	1	1	2	2	2	2	1	2	2	2	2	2	1	1	1	1	1
171	39	2	2	1	4	4	1	1	1	2	1	2	2	1	1	2	1	2	2	2	2	2	1	1
172	31	2	2	1	1	1	1	0	1	1	2	2	2	1	1	2	2	2	2	2	2	1	1	1
173	39	2	2	1	2	2	3	0	0	2	2	2	2	1	1	2	2	2	2	2	2	2	1	1
174	48	3	2	1	4	1	4	1	1	2	1	2	2	2	1	1	2	2	1	2	1	1	1	1
175	40	2	2	1	1	4	1	1	1	1	2	2	2	2	2	2	1	2	2	2	2	1	1	1
176	36	2	2	1	3	3	1	1	1	2	2	2	2	1	1	1	2	2	2	2	2	2	1	1
177	36	2	2	1	3	1	1	0	0	2	1	2	2	1	1	1	2	2	2	2	2	2	1	1
178	35	2	2	1	2	4	1	0	1	1	1	2	2	2	2	2	2	2	1	2	1	1	2	1
179	39	2	1	1	1	4	1	0	1	2	1	2	2	2	2	2	2	2	1	2	2	1	2	1
180	40	2	3	1	2	3	3	1	1	2	1	2	2	2	2	2	2	2	2	2	1	1	2	1
181	32	2	2	1	4	4	1	0	1	2	2	2	2	2	2	1	2	2	2	2	2	2	1	1
182	30	1	2	1	2	2	1	0	0	1	2	2	2	2	2	2	2	2	2	2	2	2	1	1
183	32	2	2	1	4	2	3	0	1	2	2	2	2	2	2	2	2	2	2	2	1	1	1	1
184	24	1	2	1	3	4	1	0	1	1	2	2	2	2	1	2	2	2	2	2	2	1	1	1
185	36	2	2	1	2	4	1	0	1	1	2	2	2	2	1	1	2	2	2	2	2	2	1	1
186	33	2	2	1	3	2	1	0	1	2	2	2	2	2	2	1	2	2	2	2	2	2	1	1
187	38	2	2	1	4	1	2	0	1	1	2	2	2	2	2	2	2	2	2	2	1	2	1	1
188	23	1	2	1	1	4	1	0	1	1	1	2	2	2	2	1	2	2	2	2	2	1	2	1
189	51	3	3	1	1	3	1	1	1	2	2	2	2	2	2	2	2	2	2	2	1	2	1	1
190	45	2	1	1	4	1	2	0	1	2	2	2	2	2	1	2	2	2	2	2	1	2	1	1
191	30	1	2	1	2	4	2	0	1	1	2	2	2	2	2	2	2	2	2	2	2	2	1	1
192	38	2	3	1	2	2	1	0	1	2	1	2	2	2	2	2	1	1	1	2	1	2	2	1
193	30	1	2	2	3	4	2	0	0	1	1	2	2	2	2	2	2	2	1	1	1	1	1	1
194	49	3	2	1	4	1	5	0	1	1	2	2	2	1	1	2	2	1	2	2	1	1	1	1
195	45	2	2	1	1	2	1	1	1	2	2	2	2	1	1	2	2	1	2	2	1	1	1	1
196	24	1	2	1	2	2	2	0	1	2	2	1	2	2	2	2	1	2	2	2	1	1	1	1
197	30	1	2	1	4	3	1	0	1	2	2	2	1	1	1	1	2	2	2	2	1	1	1	1
198	30	1	2	1	2	3	1	0	1	1	2	2	2	2	2	2	2	2	2	2	2	2	1	1
199	47	3	2	1	2	3	3	0	1	2	2	2	2	2	2	2	2	2	2	2	2	2	1	1
200	35	2	3	1	2	3	1	1	1	1	1	2	2	2	2	2	2	2	2	2	2	2	1	1
201	35	2	2	1	1	4	1	1	1	1	1	2	2	2	2	2	2	1	1	1	1	1	1	1
202	24	1	2	1	4	1	2	0	0	1	2	2	2	2	1	2	2	2	2	2	1	2	1	1
203	21	1	2	1	3	4	1	0	1	2	2	2	1	2	1	2	2	2	2	2	2	1	1	1
204	25	1	2	1	2	3	1	0	1	1	2	2	2	2	1	2	2	2	2	2	2	2	1	1
205	18	1	2	1	2	3	3	0	1	1	2	2	2	2	2	2	2	2	2	2	1	2	1	1
206	40	2	2	1	2	2	1	1	1	2	2	2	2	2	2	2	2	2	2	2	2	1	1	1
207	44	2	2	1	2	4	1	1	1	2	2	2	1	1	1	2	1	2	1	1	1	2	1	1
208	35	2	2	1	1	3	2	0	1	2	2	1	2	2	1	2	2	2	2	2	2	1	1	1
209	28	1	3	1	4	1	1	0	1	2	2	2	2	2	1	2	2	1	1	1	1	1	2	1
210	28	1	3	1	1	3	2	0	1	2	1	2	1	2	1	2	1	1	1	1	1	1	3	2
211	30	1	2	1	1	3	2	0	1	3	1	2	2	2	1	2	2	2	2	1	1	1	3	2
212	35	2	2	1	2	3	1	1	1	2	2	2	2	1	2	2	2	2	2	2	2	1	1	1
213	26	1	3	1	2	3	3	0	1	2	2	2	2	2	2	2	2	2	2	2	2	2	1	1
214	31	2	3	1	1	3	1	0	1	2	1	2	1	2	2	2	2	2	2	2	2	2	1	1
215	30	1	3	1	2	4	1	0	1	1	1	2	2	1	2	2	2	2	2	2	2	2	1	1
216	28	1	2	1	3	1	1	0	1	1	1	2	2	2	2	2	2	2	2	2	1	2	1	1
217	45	2	3	1	3	2	2	0	1	1	2	2	2	2	2	2	1	1	1	2	1	1	3	2
218	27	1	2	2	4	3	1	0	1	1	1	2	2	2	2	2	2	2	2	2	2	2	1	2
219	28	1	3	1	2	2	1	0	1	1	2	2	2	2	1	2	2	2	2	2	2	2	1	1
220	25	1	2	1	2	2	2	0	0	1	2	2	2	2	2	2	2	2	2	2	2	2	2	1
221	30	1	2	1	4	1	1	0	1	1	2	2	2	2	2	2	2	2	2	2	1	2	1	1
222	21	1	2	2	3	3	1	0	1	1	1	2	2	2	1	2	2	2	2	2	2	2	1	1
223	40	2	2	2	1	3	1	1	1	1	2	2	2	2	2	2	2	2	2	2	1	2	1	1
224	24	1	2	1	3	3	2	0	1	1	1	2	2	2	2	2	2	2	2	2	2	1	1	1
225	29	1	2	1	4	1	3	0	1	1	2	2	2	2	2	2	2	2	2	2	2	2	1	1
226	23	1	3	1	1	2	1	0	1	2	1	2	2	2	2	2	2	2	2	2	2	1	1	1
227	28	1	2	1	3	3	1	0	1	1	1	2	2	2	2	2	2	2	1	2	2	2	1	1
228	38	2	2	1	2	3	2	1	1	2	2	2	2	2	2	2	1	2	2	2	2	2	3	2
229	58	3	3	2	2	2	1	0	1	1	2	2	2	2	2	2	1	2	1	2	2	1	3	2
230	37	2	2	1	2	3	1	0	1	2	1	2	2	2	2	2	2	1	2	2	2	2	3	2
231	25	1	2	2	3	3	2	0	0	1	2	2	2	2	1	2	2	2	2	2	2	2	1	1
232	27	1	2	1	3	4	1	0	1	1	2	2	2	2	1	2	2	2	2	2	2	2	1	2
233	45	2	2	1	1	4	1	1	1	1	2	2	2	2	2	2	2	2	2	2	2	2	1	1
234	28	1	3	1	2	3	1	0	1	1	1	2	2	2	2	2	1	1	1	2	2	1	1	1
235	31	2	3	1	1	3	2	0	1	1	1	2	2	2	2	2	2	2	2	2	2	2	1	1
236	38	2	3	1	1	3	1	0	0	1	2	2	2	2	2	2	2	2	2	2	2	2	1	1
237	35	2	2	1	1	3	1	0	1	1	2	2	2	2	2	2	2	2	2	2	2	2	1	1
238	52	3	3	1	1	3	2	1	1	2	2	2	2	2	2	2	2	2	2	2	1	2	3	2
239	31	2	3	1	1	3	1	0	1	2	1	2	2	2	2	2	2	2	2	2	2	2	2	1
240	36	2	2	2	1	4	1	1	1	1	2	2	2	2	2	2	2	2	2	2	2	2	1	1
241	32	2	2	1	1	4	1	0	1	1	2	2	2	2	1	2	2	2	2	1	2	2	1	1
242	26	1	2	1	4	3	2	0	1	1	2	2	2	2	2	2	2	2	1	1	2	2	1	1
243	45	2	3	2	1	2	1	0	1	2	2	2	2	2	2	2	2	2	2	2	2	2	2	1
244	60	3	3	1	1	3	1	0	1	2	2	2	2	2	2	2	2	2	2	2	2	2	1	1
245	53	3	2	1	1	3	2	0	1	2	1	2	2	2	2	2	2	2	2	2	2	2	2	1
246	47	3	2	1	4	1	1	0	1	3	2	2	2	2	2	2	2	1	2	1	1	1	1	1
247	30	1	2	1	1	3	1	0	1	1	2	2	2	2	2	2	2	2	2	2	2	2	1	1
248	42	2	2	2	1	3	2	0	1	1	2	2	2	2	1	2	1	2	2	2	1	1	1	1
249	30	1	3	1	3	2	1	0	1	2	2	2	1	2	2	2	1	2	2	2	2	2	1	1
250	50	3	3	1	1	2	1	1	1	1	2	2	2	2	2	2	2	2	2	2	2	2	3	2
251	26	1	2	1	2	4	1	0	1	2	1	1	2	2	2	2	2	2	2	1	1	1	1	1
252	25	1	2	1	3	4	2	0	1	2	1	2	2	2	2	2	1	1	1	1	1	1	1	1
253	39	2	2	1	1	2	1	0	1	1	2	2	2	2	2	2	2	2	2	2	2	2	1	1
254	48	3	2	1	1	2	1	0	1	1	2	2	2	2	2	2	2	2	1	2	2	1	3	2
255	39	2	3	1	2	4	1	0	1	2	1	2	2	2	1	2	2	2	1	1	2	1	1	1
256	24	1	3	1	2	4	2	0	1	2	2	2	2	2	2	2	2	1	2	1	2	1	1	1
257	24	1	3	1	3	3	1	0	1	2	2	2	2	2	2	2	1	1	1	1	1	1	1	2
258	45	2	2	1	1	2	1	1	1	2	2	2	2	2	1	2	1	2	1	2	1	1	3	2
259	28	1	2	1	1	2	1	0	1	2	1	2	2	2	2	2	1	2	2	2	2	1	1	1
260	40	2	2	2	1	2	2	1	1	2	2	2	2	2	2	2	1	1	2	1	1	1	1	1
261	40	2	2	2	1	2	1	0	1	1	1	2	2	2	2	2	2	2	2	2	2	2	2	2
262	45	2	2	1	1	3	1	1	1	2	2	2	2	2	2	2	2	2	2	2	2	2	2	1
263	35	2	2	1	1	3	2	0	1	2	2	2	2	2	2	2	2	2	2	2	2	2	1	1
264	52	3	3	1	1	3	1	1	1	1	1	2	2	2	2	2	2	2	2	2	2	2	1	1
265	31	2	3	1	1	3	1	0	1	2	2	2	2	2	2	2	2	2	2	2	2	2	1	1
266	27	1	2	1	2	3	1	1	1	1	2	2	2	2	2	2	2	2	2	2	2	2	1	1
267	30	1	2	1	1	4	2	1	1	2	2	2	2	2	2	2	2	2	2	2	2	2	1	1
268	35	2	2	1	1	3	1	1	1	2	2	2	2	2	2	2	2	2	2	2	2	2	1	1
269	48	3	2	1	1	4	1	1	1	1	1	2	1	2	2	2	2	2	2	2	2	2	1	1
270	35	2	1	1	1	4	2	1	1	2	2	2	2	2	2	2	2	2	2	2	2	2	1	1
271	32	2	2	1	2	4	1	1	1	2	2	2	2	2	2	2	2	2	2	2	2	2	1	1
272	29	1	2	1	1	4	1	0	1	1	2	2	2	2	2	2	2	2	2	2	2	2	1	1
273	28	1	2	1	4	1	1	0	1	1	2	2	1	2	2	2	1	2	2	1	1	2	3	2
274	29	1	3	1	1	2	2	1	1	2	1	2	2	2	1	2	1	2	1	1	1	1	3	2
275	40	2	2	1	2	2	1	0	1	2	1	1	1	2	1	1	1	1	1	2	1	2	1	1
276	27	1	2	1	2	3	1	0	1	2	2	2	2	2	2	2	1	2	2	2	2	1	1	1
277	30	1	2	1	1	4	2	0	1	2	2	2	2	2	1	2	2	1	2	2	2	2	3	1
278	35	2	2	1	1	3	1	0	1	1	2	2	2	2	2	2	2	2	2	2	2	2	2	1
279	40	2	2	1	1	3	1	0	1	1	2	2	2	2	2	2	1	1	2	2	1	1	3	2
280	48	3	3	1	1	3	1	0	1	2	1	2	2	1	2	2	2	2	2	1	1	1	3	2
281	48	3	2	1	1	4	2	1	1	1	2	1	1	2	2	2	2	2	2	2	2	2	1	1
282	26	1	3	1	1	3	1	0	1	2	2	2	1	2	2	2	1	2	1	2	1	1	1	1
283	29	1	2	1	2	3	1	0	1	2	1	2	2	2	2	2	1	2	2	2	2	2	1	1
284	35	2	2	1	3	1	2	1	1	2	2	2	2	2	2	2	2	2	2	2	2	2	1	1
285	35	2	2	1	2	2	1	0	1	2	2	2	2	2	2	2	2	2	2	2	2	2	1	1
286	35	2	2	1	3	1	1	0	1	2	2	2	2	2	1	2	2	2	2	2	2	2	1	1
287	40	2	1	1	1	3	2	1	1	2	2	2	2	2	2	2	2	2	2	2	2	2	1	1
288	30	1	2	1	4	1	1	0	0	2	2	2	2	2	2	2	2	2	2	2	2	2	1	1
289	35	2	2	1	1	3	1	0	1	2	2	2	2	2	1	2	2	2	2	2	2	2	2	1
290	30	1	2	1	3	3	1	0	1	1	2	2	2	2	2	2	2	2	2	2	2	2	2	1
291	34	2	2	1	3	3	2	0	1	2	2	2	2	2	2	2	2	2	2	2	2	2	1	1
292	30	1	2	1	3	3	1	0	1	1	1	2	2	2	2	2	2	2	2	2	2	2	1	1
293	30	1	1	1	3	3	1	0	1	1	2	2	2	2	2	2	2	2	2	2	2	2	1	1
294	30	1	2	1	2	3	2	0	1	1	2	2	2	2	2	2	2	2	2	2	2	2	1	1
295	38	2	2	1	3	3	1	0	0	1	1	2	2	2	2	2	2	2	2	2	2	2	1	1
297	40	2	2	1	1	3	1	1	1	1	2	2	2	2	1	2	2	2	2	2	2	2	1	1
298	40	2	2	2	1	3	1	0	1	2	2	2	2	2	2	2	2	2	2	2	1	2	1	1
299	30	1	2	1	1	3	2	0	1	1	2	2	2	2	1	2	2	2	2	2	2	2	2	1
300	32	2	2	1	1	3	1	0	1	2	2	2	2	2	1	2	2	2	2	2	2	2	1	1
301	30	1	2	1	1	4	1	0	1	2	2	2	2	2	1	2	2	2	2	2	2	2	1	1
302	40	2	2	1	3	4	2	0	1	1	2	2	2	2	1	2	2	2	2	2	2	2	1	1
303	32	2	2	2	4	1	1	0	0	1	2	2	1	2	1	2	2	2	2	2	2	2	1	1
304	30	1	2	1	3	1	1	0	1	2	2	2	2	2	2	2	2	2	2	2	2	2	1	1
305	30	1	2	1	4	1	2	0	1	1	2	2	2	2	1	2	2	2	2	2	2	2	1	1
306	30	1	2	1	4	1	1	0	0	1	2	2	2	2	2	2	2	2	2	2	2	2	1	1
307	38	2	2	1	2	4	1	0	1	2	1	2	2	2	2	2	1	2	2	2	1	1	1	1
308	32	2	2	1	2	4	1	0	1	2	1	2	2	2	1	2	2	2	2	2	2	2	2	1
309	30	1	1	1	3	4	2	0	1	2	2	2	2	2	2	2	2	2	2	2	2	2	2	1
310	30	1	1	1	2	4	1	1	1	2	2	2	2	2	1	2	2	2	2	2	2	2	1	1
311	35	2	1	1	1	4	1	0	1	2	2	2	2	2	1	2	2	2	2	2	2	2	1	1
312	30	1	2	1	1	4	2	0	1	2	2	2	2	2	1	2	2	2	2	2	2	2	1	1
313	35	2	1	1	1	4	1	0	1	1	2	2	2	2	1	2	2	2	2	2	2	2	1	1
314	32	2	2	1	2	4	1	1	1	2	2	2	2	2	1	2	2	2	2	2	2	2	1	1
315	32	2	2	1	2	4	1	0	1	1	2	2	2	2	1	2	2	2	2	2	2	2	2	1
316	30	1	2	1	3	3	2	0	1	2	2	2	2	2	1	1	2	2	2	2	2	2	1	1
317	35	2	2	1	3	3	1	1	1	2	2	2	2	2	1	2	2	2	2	2	2	2	1	1
318	35	2	2	1	1	4	1	0	1	1	1	2	1	2	2	2	2	2	2	2	2	2	1	1
319	38	2	2	1	2	4	2	0	1	2	2	2	2	2	2	2	2	2	2	2	2	2	1	1
320	38	2	1	1	1	4	1	0	1	2	1	2	2	2	2	2	2	2	2	2	2	2	1	1
321	38	2	1	1	1	4	1	0	1	1	2	2	2	2	2	2	2	2	2	2	2	2	1	1
322	37	2	2	1	3	4	1	0	1	2	2	2	2	2	2	2	1	1	1	1	1	1	1	1
323	41	2	2	1	4	1	2	0	1	1	1	2	2	2	2	2	1	1	2	1	1	1	1	1
324	39	2	2	1	1	4	1	0	0	1	2	2	2	2	1	2	2	2	2	2	2	2	1	1
325	35	2	2	1	1	4	1	1	1	1	2	2	2	1	2	2	1	2	2	2	2	1	1	1
326	26	1	3	1	3	1	2	0	1	1	1	2	2	2	1	2	2	2	2	1	2	1	1	1
327	37	2	2	1	1	3	1	1	1	1	1	2	2	2	1	2	2	2	1	2	1	2	1	1
328	40	2	2	1	1	3	1	0	0	1	2	2	2	2	1	2	2	2	2	1	2	1	1	1
329	38	2	3	1	2	4	2	0	1	2	1	2	2	2	2	2	2	2	2	2	2	1	1	1
330	40	2	3	1	1	3	1	0	0	1	2	2	2	2	1	2	2	2	1	2	1	2	1	1
331	44	2	2	1	2	3	1	1	0	1	1	2	2	2	1	2	1	2	1	2	1	2	1	1
332	38	2	2	1	1	3	1	0	1	1	2	2	2	2	2	2	2	2	2	2	1	1	1	1
333	36	2	2	1	1	3	2	0	1	2	2	2	2	2	2	2	2	2	2	2	1	1	1	1
334	40	2	1	1	2	3	1	1	1	1	2	2	2	2	2	2	2	2	2	2	2	2	1	2
335	40	2	1	1	3	3	1	0	1	1	1	2	2	2	1	2	2	2	2	1	2	1	2	1
335	40	2	2	1	3	3	2	0	1	1	1	2	2	2	1	2	2	2	2	1	2	1	2	1
336	39	2	1	1	3	3	1	0	0	1	2	2	2	2	1	2	1	2	2	2	2	1	1	1
337	40	2	3	1	1	3	1	0	1	1	2	2	2	2	2	2	1	2	2	2	2	1	1	2
338	34	2	2	1	1	3	1	0	1	2	2	2	2	2	1	2	2	2	2	1	1	2	1	1
339	50	3	2	1	1	3	2	0	1	1	1	2	2	2	1	2	2	2	1	2	1	2	1	1
340	30	1	2	1	1	3	1	1	1	1	1	2	2	2	1	2	1	2	2	2	2	2	1	1
341	60	3	2	1	1	3	1	1	1	1	2	2	2	2	2	2	2	2	1	2	1	1	3	1
342	26	1	3	1	2	4	2	0	1	1	2	2	2	2	2	2	2	2	2	2	2	2	1	1
343	23	1	2	2	3	3	1	0	1	2	2	2	2	2	1	2	2	2	2	2	2	2	1	1
344	28	1	2	1	4	1	1	0	0	1	2	2	2	2	2	2	2	2	2	2	2	2	1	1
345	20	1	2	1	3	4	2	0	1	1	2	2	2	2	2	2	2	2	1	1	1	2	1	1
346	48	3	2	1	3	4	1	0	0	1	2	2	2	2	2	2	2	2	2	1	1	1	1	1
347	16	1	3	1	2	4	1	1	0	2	2	2	2	1	1	2	1	2	2	2	2	2	1	1
348	39	2	3	1	1	3	1	0	1	1	1	2	2	2	1	2	2	2	2	2	1	2	1	1
349	34	2	2	1	1	3	2	0	0	2	1	2	1	2	2	2	2	2	2	2	1	2	1	2
350	34	2	2	1	1	3	2	1	1	1	2	2	2	2	2	2	1	2	2	2	2	2	1	1
351	36	2	2	1	1	3	1	0	0	2	2	2	2	2	1	2	2	2	1	2	1	2	1	1
352	20	1	2	1	3	3	1	1	1	1	2	2	2	2	1	2	1	2	2	2	2	2	1	1
353	49	3	2	1	1	3	2	0	1	2	2	2	1	2	2	2	1	2	2	2	2	2	1	1
354	16	1	2	1	1	3	1	1	1	1	2	2	1	2	2	2	1	2	2	2	2	1	1	1
355	32	2	2	1	1	3	1	0	0	3	2	2	2	2	2	2	2	2	1	2	2	2	1	1
356	40	2	3	1	1	2	2	1	1	2	2	2	1	2	2	2	2	2	1	2	1	1	2	1
357	40	2	3	1	2	3	1	0	1	1	2	2	1	2	2	2	1	1	2	2	2	1	3	2
358	35	2	3	1	2	2	1	0	1	1	1	2	1	2	2	2	2	1	2	2	1	1	2	2
359	39	2	3	2	2	2	1	0	0	1	1	2	1	2	2	2	1	1	1	1	1	1	2	2
360	39	2	3	1	1	2	2	0	1	3	2	2	1	2	2	2	1	1	2	2	2	2	1	1
361	38	2	2	1	1	2	1	0	1	1	2	2	1	2	1	2	2	2	2	2	2	1	1	1
362	38	2	2	1	1	3	1	0	1	3	2	2	2	2	1	2	1	2	2	1	2	2	1	1
363	30	1	1	1	1	1	2	0	1	3	2	2	1	2	2	2	1	2	1	2	2	2	1	2
364	41	2	2	2	2	1	1	0	1	2	1	2	2	2	2	2	2	2	2	2	2	2	1	1
365	38	2	1	1	1	3	1	0	1	1	2	2	2	2	2	2	2	2	2	2	2	2	1	1
366	31	2	2	1	3	4	1	0	1	2	2	2	2	2	2	2	1	1	1	1	1	1	1	1
367	41	2	2	1	4	1	2	0	1	1	1	2	2	2	2	2	1	1	2	1	1	1	1	1
368	39	2	2	1	1	3	1	0	0	1	2	2	2	2	1	2	2	2	2	2	2	2	1	1
369	35	2	2	1	1	1	1	1	1	1	2	2	2	1	2	2	1	2	2	2	2	1	1	1
370	26	1	3	1	3	1	2	0	1	1	1	2	2	2	1	2	2	2	2	1	2	1	1	1
371	37	2	2	1	1	3	1	0	1	1	1	2	2	2	1	2	2	2	1	2	1	2	1	1
372	40	2	3	1	1	3	1	0	0	1	2	2	2	2	1	2	2	2	2	1	2	1	1	1
373	38	2	3	1	2	4	1	0	1	2	1	2	2	2	2	2	2	2	2	2	2	2	1	1
374	40	2	2	1	1	3	2	1	0	1	2	2	2	2	1	2	2	2	1	2	1	2	1	1
375	44	2	2	1	2	3	1	1	0	1	1	2	2	2	1	2	1	2	1	2	1	2	1	1
376	38	2	3	1	1	3	1	1	1	1	2	2	2	2	2	2	2	2	2	2	1	1	1	1
377	36	2	2	1	1	3	2	0	1	2	2	2	2	2	2	2	2	2	2	2	1	1	1	1
378	40	2	1	1	2	3	1	1	1	1	2	2	2	2	2	2	2	2	2	2	2	2	1	2
379	40	2	3	1	2	3	1	0	1	1	1	2	2	2	1	2	2	2	2	1	2	1	1	2
380	39	2	2	1	1	3	2	0	0	1	2	2	2	2	1	2	1	2	2	2	2	2	1	1
381	40	2	2	1	1	3	1	0	1	1	2	2	2	2	2	2	1	2	2	2	2	1	1	2
382	34	2	2	1	1	3	1	0	1	1	2	2	2	2	1	2	2	2	2	1	1	2	1	1
383	50	3	2	1	1	3	1	0	1	1	1	2	2	2	1	2	2	2	1	2	1	2	1	1
384	30	1	2	1	1	3	2	1	1	1	1	2	2	2	1	2	1	2	2	2	2	2	1	1
385	49	3	2	1	1	4	1	1	1	2	2	2	2	2	2	2	2	2	2	2	1	1	3	1
386	27	1	3	2	1	4	1	0	1	1	2	2	2	2	2	2	1	2	2	2	2	2	1	1
387	34	2	3	1	3	2	1	0	1	2	2	2	2	2	1	2	1	2	2	2	1	1	3	1
388	27	1	2	1	3	2	3	0	0	1	2	2	2	2	1	2	2	2	2	1	2	2	1	1
389	38	2	2	1	1	4	1	0	1	2	2	2	2	2	2	2	2	2	1	2	2	2	1	1
390	37	2	3	1	4	1	2	0	1	1	2	2	2	2	2	2	2	2	2	2	2	2	1	1
391	43	2	2	1	2	4	2	1	1	1	1	2	1	2	1	2	2	2	2	2	2	2	1	1
392	42	2	3	1	3	2	1	0	1	2	1	2	2	2	2	1	2	2	2	2	2	2	1	1
393	43	2	3	1	3	2	1	0	1	2	2	2	2	2	2	2	2	2	2	2	2	2	1	1
394	37	2	2	1	2	4	2	0	1	1	2	2	2	2	2	2	2	1	2	2	2	2	1	1
395	53	3	2	2	4	1	1	1	1	2	2	2	2	2	2	2	2	2	2	2	2	2	1	1
396	25	1	3	1	3	2	1	0	1	1	2	2	2	2	1	2	2	2	2	1	1	1	2	1
397	42	2	2	1	3	2	2	0	0	2	1	2	2	2	2	2	2	2	2	2	1	1	1	1
398	49	3	2	1	2	4	1	1	1	1	2	2	2	2	2	2	2	2	1	2	1	2	1	1
399	35	2	2	1	4	1	1	0	1	1	2	2	2	2	2	2	2	2	2	2	2	2	1	1
400	42	2	2	1	2	4	1	1	1	1	1	2	2	1	2	2	2	2	2	2	1	1	2	1
401	35	2	2	2	1	4	2	0	1	2	2	2	2	2	2	2	1	2	1	2	2	2	1	1
402	34	2	2	1	2	4	1	0	1	2	2	2	2	2	2	2	2	2	2	1	2	2	1	1
403	37	2	2	1	3	4	1	0	1	2	2	2	2	2	2	2	1	2	2	2	1	2	1	1
404	45	2	2	1	1	4	2	0	1	2	2	2	2	2	2	2	1	2	1	2	2	1	1	1
405	39	2	2	1	1	4	1	0	1	2	2	2	2	2	2	2	1	2	2	2	2	2	1	1
406	45	2	3	1	1	4	1	0	1	2	2	2	2	2	2	2	1	2	1	2	2	2	1	1
407	33	2	2	1	2	4	1	0	1	1	2	2	2	2	1	2	2	2	2	2	2	2	1	1
408	30	1	2	1	4	2	2	0	0	1	2	2	2	2	1	2	1	1	2	2	2	2	1	1
409	30	1	2	1	4	1	1	0	0	1	2	2	2	2	1	2	1	1	2	1	1	2	1	1
410	21	1	2	1	2	4	1	0	1	2	1	1	1	2	1	2	2	2	2	1	1	1	1	2
411	36	2	2	1	4	2	2	0	0	1	2	2	2	2	2	2	2	2	2	2	2	2	1	1
412	49	3	2	1	1	4	1	0	1	1	2	2	1	2	2	2	2	2	2	1	2	2	1	2
413	30	1	2	1	1	4	1	1	1	2	1	2	2	2	1	2	1	2	1	1	1	1	1	1
414	50	3	2	1	1	4	1	1	1	1	2	2	2	2	2	2	2	2	2	1	1	2	2	1
415	21	1	1	1	4	3	2	0	1	2	1	2	2	2	1	2	2	2	2	1	1	1	1	2
416	30	1	3	1	3	3	1	0	1	1	1	2	2	2	2	2	2	1	2	2	1	1	2	1
417	24	1	3	1	4	1	1	0	1	2	1	2	2	2	2	2	2	2	2	1	2	1	1	1
418	30	1	2	1	2	4	2	0	1	1	2	2	2	2	1	2	1	2	1	1	1	1	2	1
419	38	2	2	2	2	4	1	0	1	1	1	1	2	2	2	2	2	2	2	2	1	1	1	2
420	45	2	2	1	2	4	1	1	1	1	2	2	2	2	2	2	2	2	2	1	1	2	1	1
421	30	1	2	1	4	4	2	0	1	1	2	2	1	2	1	2	2	2	2	2	2	2	1	1
422	37	2	2	1	4	1	1	0	0	1	2	2	2	2	2	2	2	2	1	1	1	1	1	1
423	52	3	2	1	2	4	1	1	1	1	2	2	2	2	2	2	2	2	2	1	1	2	2	1
424	33	2	3	2	2	2	1	0	1	2	2	1	2	2	2	2	2	2	2	2	1	2	1	1
425	50	3	1	1	1	4	2	1	1	1	2	2	2	2	2	2	2	2	2	2	2	2	1	2
426	31	2	1	1	4	1	1	0	0	2	1	2	2	2	2	2	1	2	1	1	1	1	2	1
427	35	2	1	1	2	4	1	0	1	1	1	1	1	2	1	2	1	2	1	1	1	1	1	2
728	40	2	3	1	2	2	2	0	1	2	1	2	1	2	2	2	2	2	2	2	1	1	1	2
429	32	2	3	1	1	4	1	0	1	2	2	1	2	2	2	2	2	1	2	2	1	2	1	1
430	40	2	2	1	4	1	1	0	0	1	2	2	2	2	2	2	2	2	2	2	2	2	1	1
431	48	3	3	1	1	2	1	0	1	2	2	2	2	2	2	2	2	2	2	2	2	1	3	2
432	33	2	2	1	4	1	2	0	0	1	2	2	2	2	2	2	2	2	2	2	2	2	1	1
433	43	2	3	1	4	1	1	0	1	2	1	2	2	2	2	2	2	2	2	2	1	2	1	2
434	38	2	3	1	4	1	1	0	1	2	1	2	2	2	2	2	2	2	2	1	1	2	1	1
435	45	2	2	1	2	4	2	0	1	1	2	2	2	2	2	2	2	2	1	1	1	1	1	1
436	23	1	1	1	4	3	1	0	1	2	2	2	2	2	2	2	1	2	2	2	2	2	1	1
437	34	2	2	1	4	2	1	0	1	1	2	2	2	2	1	2	2	2	2	1	1	2	1	2
438	41	2	2	1	1	4	2	1	1	1	2	2	1	2	1	2	1	1	1	2	1	2	1	1
439	27	1	1	2	4	1	1	0	0	1	2	2	2	2	2	2	2	1	1	1	1	1	1	2
440	41	2	2	1	2	4	1	1	0	1	2	2	2	2	2	2	2	1	2	1	1	2	1	1
441	35	2	3	1	2	3	1	0	1	2	1	1	1	2	2	2	1	1	1	2	1	1	3	1
442	35	2	2	1	4	4	1	0	1	1	1	2	2	2	1	2	2	2	1	2	2	1	1	1
443	42	2	2	1	2	4	2	0	0	1	1	2	2	2	2	2	2	2	1	1	1	1	1	2
444	35	2	2	2	4	1	3	0	1	2	2	2	2	2	1	2	2	2	2	1	1	2	1	1
445	30	1	2	1	2	4	3	0	1	1	2	2	2	2	2	1	2	2	2	1	1	1	2	1
446	27	1	2	1	1	4	3	0	1	2	2	2	2	2	1	2	1	2	2	1	1	1	1	1
447	49	3	3	1	1	2	1	1	0	2	2	2	2	2	2	2	2	2	2	1	1	2	2	2
448	29	1	3	1	4	1	2	0	0	2	2	2	2	2	2	2	2	2	2	2	2	2	1	1
449	23	1	2	1	4	1	2	0	0	1	1	2	2	2	2	2	2	2	2	1	1	1	1	1
450	29	1	1	1	2	2	3	0	0	2	2	2	1	2	2	2	2	2	2	2	1	2	1	2
451	42	2	2	1	4	1	3	0	0	1	2	2	2	2	2	2	2	2	2	1	1	2	1	1
452	45	2	3	1	1	4	1	0	1	2	2	2	2	2	2	2	2	2	2	2	1	2	2	2
453	38	2	2	1	2	4	3	0	1	1	2	1	2	2	2	1	2	1	2	2	1	2	1	1
454	40	2	2	1	2	4	3	1	1	1	2	2	2	2	1	2	1	2	1	1	1	1	2	1
455	37	2	2	1	2	4	1	0	1	1	1	2	2	2	1	1	2	2	2	1	2	1	1	1
456	32	2	1	1	4	4	2	0	1	2	1	1	1	2	1	1	1	2	1	1	1	1	2	1
457	30	1	3	1	3	4	3	0	1	1	2	2	2	2	2	2	2	2	2	1	1	2	1	1
458	30	1	2	1	1	4	3	1	1	1	1	2	2	1	2	2	1	1	1	1	1	1	1	2
459	49	3	3	1	4	1	2	0	1	2	2	2	2	2	2	2	2	2	2	2	2	2	1	1
460	25	1	3	1	4	1	3	0	1	2	1	2	2	2	2	2	2	2	2	2	1	2	2	1
461	32	2	2	1	4	1	3	0	0	1	2	2	2	2	2	2	2	2	2	2	2	2	1	1
462	35	2	2	1	2	2	1	0	1	2	1	2	2	2	1	2	2	2	2	1	1	2	1	1
463	32	2	2	1	3	2	3	0	0	1	2	2	2	2	2	2	2	2	2	1	1	2	1	2
464	39	2	2	1	4	1	1	0	0	1	2	2	2	2	2	2	2	2	2	1	1	2	2	1
465	33	2	2	1	2	4	5	0	1	1	1	2	2	2	1	2	2	2	2	2	2	2	1	1
466	48	3	3	1	3	1	1	0	1	2	1	2	2	2	2	2	2	2	1	1	1	1	1	1
467	35	2	2	1	4	1	5	0	0	1	2	2	2	2	2	1	2	2	2	2	2	2	1	1
468	30	1	3	1	1	4	1	0	1	1	2	2	2	2	2	2	2	2	2	2	2	2	2	1
469	45	2	2	1	4	1	4	0	1	2	2	1	2	2	2	2	2	2	2	2	2	1	1	1
470	55	3	1	2	3	1	1	0	1	3	2	2	2	2	2	2	2	1	2	1	1	1	1	1
471	42	2	1	2	2	1	3	0	1	2	2	2	2	2	2	2	2	2	2	1	1	1	1	2
472	40	2	1	2	2	1	1	0	1	1	2	2	1	2	2	2	2	2	2	1	1	1	1	1
473	47	3	1	2	2	1	2	0	1	2	2	2	2	1	2	2	2	2	2	2	1	2	1	1
474	55	3	1	2	2	1	3	0	1	1	2	2	2	2	2	1	2	2	2	2	2	2	1	1
475	60	3	1	2	3	1	3	0	1	1	2	2	2	2	2	2	2	2	2	2	2	2	1	1
476	50	3	1	2	3	1	2	0	1	1	2	2	1	2	2	2	2	2	2	2	1	1	1	1
477	50	3	1	2	2	1	3	0	1	1	2	2	1	1	2	2	1	2	2	1	1	2	1	1
478	48	3	1	2	4	1	3	0	1	1	2	2	2	1	2	2	2	2	2	2	1	2	1	1
479	47	3	1	2	2	1	1	0	1	1	2	2	1	1	2	2	2	2	2	1	1	1	1	1
480	25	1	1	2	2	2	3	0	1	1	2	2	1	1	2	2	1	2	2	2	2	2	1	1
481	45	2	1	2	2	1	1	0	1	1	2	2	1	1	2	2	2	2	2	2	2	2	1	1
482	50	3	1	2	4	1	5	0	1	1	2	2	2	1	2	2	2	2	2	2	1	2	1	1
483	24	1	1	2	2	2	1	0	1	1	2	2	2	2	2	2	2	2	2	2	1	2	1	1
484	45	2	1	2	2	1	5	0	1	2	2	2	1	1	2	2	2	2	2	2	2	2	2	1
485	40	2	1	2	2	2	1	0	1	1	1	2	2	2	1	2	2	2	2	2	1	2	1	1
486	49	3	1	2	2	1	2	0	1	1	2	2	2	2	2	2	2	2	2	2	1	2	1	2
487	49	3	2	1	2	2	1	0	1	1	2	2	2	2	2	1	2	2	2	2	1	2	1	1
488	42	2	1	2	3	1	5	0	1	1	2	2	1	2	2	2	2	2	2	2	1	1	1	1
489	35	2	1	1	2	1	1	0	1	2	1	2	1	1	1	2	2	2	1	1	1	1	1	2
490	48	3	1	2	4	1	5	0	1	1	1	2	2	2	2	2	2	2	2	2	2	2	1	2
491	30	1	1	2	2	1	1	0	1	1	2	2	1	2	2	2	2	2	2	2	1	2	1	1
492	50	3	1	2	2	1	2	0	1	2	2	2	1	2	2	2	2	2	2	2	2	1	1	1
493	21	1	1	2	2	3	5	0	1	1	2	2	1	1	1	2	1	2	2	2	1	1	1	1
494	35	2	1	2	2	1	1	0	1	2	2	2	1	2	2	2	1	2	2	2	1	2	1	1
495	38	2	1	2	2	1	4	0	1	1	2	2	1	2	2	2	2	2	2	2	2	2	1	1
496	40	2	1	2	2	1	1	0	0	2	2	2	1	2	2	2	2	2	2	2	1	2	1	1
497	34	2	1	2	2	1	3	0	1	1	1	2	2	1	2	2	2	2	2	2	2	2	1	1
498	50	3	1	2	2	1	1	0	1	1	2	2	2	2	2	2	2	2	2	2	2	2	1	1
499	49	3	1	2	2	1	2	0	1	2	2	2	2	2	2	1	2	2	2	2	2	2	1	1
500	36	2	1	2	2	1	3	0	1	2	2	2	1	2	2	2	2	2	2	2	2	2	1	1
501	26	1	1	1	2	3	3	0	1	1	2	2	2	2	2	2	1	2	2	2	1	2	1	1
502	30	1	1	2	2	1	2	0	1	2	2	2	2	2	2	2	1	2	2	2	2	2	1	2
503	35	2	1	2	2	1	3	0	1	1	2	2	2	1	2	2	1	2	2	2	2	2	1	1
504	28	1	1	2	2	1	3	0	1	2	2	2	1	2	2	2	2	2	2	2	2	2	1	1
505	44	2	1	1	2	1	1	0	1	1	2	2	1	2	2	2	2	2	2	2	1	2	1	2
506	25	1	1	1	2	2	3	0	1	1	2	2	2	2	2	2	2	2	2	2	1	2	1	1
507	28	1	1	2	2	1	1	0	1	1	2	2	1	2	2	2	2	2	2	2	1	2	1	1
508	39	2	1	2	2	3	5	0	1	2	2	2	1	2	2	2	2	1	2	2	1	2	1	1
509	26	1	1	2	2	2	1	0	1	2	2	2	1	1	2	2	2	1	1	2	1	1	1	1
510	45	2	1	1	2	1	5	0	1	2	2	2	1	2	2	2	1	2	2	2	2	2	1	2
511	40	2	1	1	2	1	1	0	1	2	2	2	1	2	2	2	2	2	2	2	1	1	1	1
512	50	3	1	2	2	2	2	0	1	2	2	2	1	2	2	2	1	2	2	2	1	1	1	1
513	45	2	1	1	2	1	1	0	1	2	2	2	2	2	2	2	2	2	2	2	1	1	1	1
514	37	2	1	1	2	2	3	0	1	1	2	2	1	2	2	2	2	2	2	2	2	2	1	2
515	45	2	1	1	3	2	1	0	1	1	2	2	2	1	2	2	1	2	2	2	1	1	3	2
516	30	1	1	2	2	2	5	0	1	1	2	2	2	2	2	2	2	2	2	2	2	2	1	1
517	27	1	1	2	3	2	1	0	1	2	2	2	2	2	2	1	2	2	2	2	1	2	1	1
518	20	1	1	1	2	2	5	0	1	1	2	2	1	2	2	1	2	2	2	2	2	2	1	2
519	28	1	1	1	3	2	1	0	1	1	2	2	2	2	2	2	2	2	2	2	1	2	1	1
520	29	1	1	1	1	1	2	0	1	2	2	2	2	2	2	2	1	2	2	2	1	2	1	1
521	34	2	1	2	4	1	1	0	1	3	1	2	2	2	2	1	2	2	2	1	1	1	2	1
522	40	2	1	2	4	1	5	0	1	2	1	2	1	2	2	2	2	2	2	2	1	2	1	1
523	30	1	1	2	2	1	1	0	1	1	1	2	1	2	2	2	1	1	2	2	1	1	1	1
524	35	2	1	2	4	1	5	0	1	2	1	2	2	2	2	2	2	2	2	1	1	2	1	1
525	30	1	1	2	2	1	1	0	1	1	1	2	1	2	2	2	2	2	2	1	1	2	1	1
526	19	1	1	2	2	2	2	0	1	1	2	2	1	2	2	2	1	2	1	1	1	1	1	1
527	26	1	1	1	2	1	5	0	1	1	2	2	1	2	2	2	2	2	2	2	2	2	1	2
528	59	3	1	1	2	1	1	0	1	1	2	2	1	2	2	2	2	2	2	2	2	2	1	2
529	37	2	1	2	2	1	4	0	1	1	2	2	1	2	2	2	2	2	2	2	1	2	1	1
530	32	2	1	1	2	1	1	0	1	1	2	2	1	1	2	2	2	2	2	2	1	1	1	1
531	37	2	1	1	2	1	3	0	1	1	2	2	2	1	2	2	1	2	2	2	1	1	1	2
532	30	1	1	1	2	2	1	0	1	1	2	2	1	1	2	2	2	2	2	2	1	1	1	1
533	30	1	1	1	2	1	2	0	1	1	2	2	2	1	2	2	1	2	2	2	1	2	1	1
534	33	2	1	1	2	4	3	0	0	1	2	2	2	1	2	2	2	2	2	2	1	2	1	1
535	33	2	1	1	3	3	3	0	0	2	1	2	1	2	2	1	1	1	1	1	2	1	1	1
536	46	3	1	2	2	2	2	0	1	1	2	2	2	2	2	2	2	2	2	2	2	1	1	1
537	48	3	1	2	3	1	3	0	1	1	2	2	2	2	1	2	1	2	2	2	1	2	1	1
538	35	2	1	1	2	1	3	0	1	1	2	2	2	2	2	2	2	2	2	2	2	2	1	1
539	30	1	1	1	2	1	1	0	1	1	2	2	1	2	2	2	1	1	2	1	1	2	1	1
540	37	2	1	1	2	1	3	0	1	2	1	2	1	2	2	2	1	2	2	1	1	1	1	1
541	40	2	1	1	2	1	1	0	1	1	2	2	2	2	2	2	1	1	2	2	1	2	1	1
542	40	2	1	2	2	1	5	0	1	1	2	2	1	2	2	2	1	2	1	1	1	1	1	2
543	24	1	1	2	2	2	1	0	1	2	2	2	1	2	2	2	2	1	2	2	2	1	1	1
544	30	1	1	1	2	1	5	0	1	1	2	2	1	2	2	2	1	1	1	1	1	1	1	1
545	40	2	1	1	4	1	1	0	1	2	2	2	1	1	2	2	1	2	2	2	1	1	1	1
546	46	3	1	1	2	1	2	0	1	1	2	2	1	1	2	2	1	1	2	2	1	2	1	2
547	25	1	1	1	2	3	1	0	1	2	2	2	1	1	2	2	1	1	1	2	1	1	1	1
548	38	2	1	1	2	1	1	0	1	1	2	2	2	1	2	2	1	1	2	2	1	2	1	1
549	48	3	1	1	2	1	5	0	1	1	2	2	2	1	2	2	2	2	2	2	2	2	1	1
550	26	1	1	1	2	1	1	0	1	2	2	2	2	2	2	2	2	2	2	2	1	1	1	1
551	35	2	1	1	2	1	2	0	1	2	2	2	1	2	2	2	2	2	2	2	2	2	1	2
552	40	2	1	2	2	1	1	0	1	1	2	2	2	2	2	2	2	2	2	2	2	1	1	1
553	35	2	1	2	2	2	3	0	1	2	2	2	2	2	2	2	1	1	1	1	1	1	1	1
554	35	2	1	1	2	1	1	0	1	1	2	2	2	2	2	2	2	2	2	2	1	2	1	1
555	45	2	1	1	2	1	3	0	1	2	2	2	1	2	2	2	1	2	2	2	1	1	1	1
556	30	1	1	1	2	1	1	0	1	1	2	2	1	1	2	2	2	2	2	2	2	1	1	1
557	27	1	1	1	3	2	1	0	1	1	2	2	2	1	2	2	1	2	2	2	1	2	1	1
558	40	2	1	2	3	1	1	0	1	1	2	2	1	2	2	2	1	2	2	2	1	1	1	1
559	26	1	1	1	3	3	3	0	1	2	2	2	1	2	2	2	2	2	2	2	1	2	1	1
560	22	1	1	2	3	2	1	0	1	2	2	2	1	2	2	2	2	2	2	2	2	2	2	1
561	37	2	1	1	2	4	3	0	0	2	2	2	1	2	2	1	1	2	2	2	1	2	1	1
562	36	2	1	1	2	1	1	0	1	2	2	2	1	2	2	2	1	1	1	1	1	1	1	1
563	40	2	1	1	2	2	5	0	1	2	2	2	1	2	2	2	2	2	2	2	2	1	1	1
564	47	3	1	1	2	1	1	0	1	2	2	2	2	2	2	2	1	2	2	2	1	2	1	1
565	43	2	1	1	2	2	5	0	1	1	2	2	1	2	2	2	1	1	1	1	1	1	1	1
566	40	2	1	1	2	4	1	0	0	1	2	2	2	2	2	2	1	1	2	2	2	2	1	1
567	28	1	1	1	2	1	2	0	1	1	2	2	1	1	2	2	2	1	2	1	2	1	1	1
568	30	1	1	1	2	1	1	0	1	2	2	2	2	1	2	2	1	2	1	2	1	1	3	2
569	38	2	1	1	2	1	5	0	1	1	2	2	2	1	2	2	1	2	1	1	1	1	1	1
570	44	2	1	1	2	1	1	0	1	1	2	2	2	2	2	2	2	2	2	2	1	1	1	1
571	45	2	1	1	2	4	5	0	1	2	2	2	2	2	2	2	2	2	2	2	1	2	1	1
572	28	1	1	1	2	3	1	0	1	3	2	2	1	2	2	1	2	2	2	2	2	2	1	1
573	40	2	2	1	2	1	2	0	1	2	2	2	2	1	2	2	2	2	2	2	2	1	1	1
574	50	3	2	2	2	1	5	0	1	1	1	2	2	2	2	2	2	2	2	2	2	2	1	1
575	38	2	1	1	3	3	1	0	0	2	2	2	2	2	2	2	2	2	2	2	2	1	1	1
576	46	3	2	2	2	1	4	0	1	1	2	2	1	2	2	2	2	2	2	2	1	2	1	1
577	30	1	2	2	2	1	1	0	1	1	1	2	1	2	2	2	2	2	2	2	2	2	1	1
578	32	2	2	2	2	2	2	0	0	1	2	2	2	2	2	2	2	2	2	2	2	2	1	2
579	38	2	2	1	3	2	1	0	1	1	2	2	1	2	1	2	2	1	2	1	2	2	1	1
580	39	2	2	2	2	1	1	0	1	1	2	2	1	1	2	2	2	2	2	2	2	2	1	1
581	23	1	2	2	2	2	5	0	1	1	1	1	1	2	2	2	2	2	1	1	2	2	1	1
582	45	2	2	2	2	2	1	0	1	1	1	2	1	1	1	2	2	2	2	2	2	2	1	1
583	26	1	1	2	3	2	2	0	1	1	1	1	1	2	2	2	1	1	2	2	1	1	1	1
584	45	2	2	2	4	2	1	0	1	1	2	1	1	2	2	2	2	2	2	2	2	2	1	1
585	40	2	2	2	2	2	3	0	1	1	1	2	2	1	2	2	2	2	2	2	2	2	1	1
586	42	2	2	2	2	4	1	0	1	2	1	2	1	1	2	2	1	2	2	2	1	1	1	1
587	36	2	2	2	1	3	3	0	1	1	1	2	2	2	2	2	1	1	2	2	2	1	1	1
588	26	1	2	1	1	3	1	0	1	1	2	1	2	2	1	2	2	2	2	2	2	2	1	1
489	23	1	2	2	2	4	1	0	1	1	1	2	1	2	2	2	2	2	2	2	2	2	1	1
590	34	2	2	1	2	4	1	0	1	1	2	2	2	2	2	2	2	2	2	2	2	2	1	1
591	37	2	2	1	2	4	3	0	0	2	2	2	2	2	1	2	2	2	2	2	2	2	1	1
592	32	2	2	1	2	4	1	0	0	1	2	2	2	2	2	2	2	2	2	2	2	1	1	1
593	29	1	2	1	2	4	3	0	1	1	2	2	1	2	2	1	2	2	2	2	2	2	1	1
594	41	2	2	1	2	2	1	0	1	2	1	2	1	2	2	2	1	1	1	2	2	2	1	1
595	32	2	2	1	2	2	1	0	0	1	2	2	2	2	2	2	2	2	2	2	2	2	1	1
596	47	3	2	2	3	1	2	0	1	2	1	2	1	2	2	2	2	2	2	2	2	2	1	1
597	26	1	2	1	3	3	1	0	1	1	1	2	1	2	2	1	1	2	2	2	2	2	1	1
598	20	1	2	2	2	4	1	0	1	2	2	2	1	2	2	1	2	2	2	2	2	2	2	1
599	40	2	2	1	2	4	5	0	0	1	1	1	1	2	2	1	2	2	2	1	1	1	1	1
600	37	2	2	1	2	2	1	0	1	1	2	1	1	2	2	2	2	2	2	2	2	2	1	1
601	37	2	2	1	2	2	2	0	1	2	2	2	1	2	2	2	2	2	2	2	2	2	1	1
602	41	2	2	2	2	2	1	0	1	2	2	2	2	2	2	1	2	2	2	2	2	2	1	1
603	26	1	2	2	2	2	3	0	0	1	2	2	1	2	2	1	2	2	2	2	2	2	2	1
604	54	3	2	2	2	1	1	0	1	2	1	2	2	2	2	1	1	1	1	2	2	1	1	2
605	40	2	2	2	2	3	3	0	1	1	1	2	2	1	1	2	2	2	2	1	1	1	1	2
606	30	1	2	2	2	2	1	0	0	2	1	2	1	2	2	2	2	2	2	2	2	2	2	1
607	33	2	2	2	3	2	1	0	1	1	1	2	2	2	2	2	2	2	2	2	2	1	1	2
608	35	2	2	2	2	3	1	0	1	1	1	2	2	2	2	2	2	2	2	1	1	1	1	1
609	40	2	1	1	4	1	3	0	1	1	2	2	2	2	2	2	2	2	2	2	1	2	1	1
610	26	1	2	1	2	4	1	0	1	2	2	2	1	2	2	1	2	2	2	2	2	2	1	1
611	40	2	1	1	2	3	3	0	1	2	2	2	1	2	2	2	2	2	2	1	1	2	1	1
612	35	2	2	1	2	2	1	0	0	2	2	2	2	2	2	2	2	2	2	2	2	2	1	1
613	28	1	2	2	3	3	1	0	1	2	2	2	1	2	2	2	2	2	2	2	1	1	1	1
614	20	1	2	2	2	2	2	0	1	2	2	2	1	2	2	2	2	2	2	2	1	2	1	1
615	35	2	2	2	2	2	1	0	0	2	2	2	1	1	2	2	2	2	2	2	2	2	1	1
616	40	2	2	2	2	1	1	0	1	1	2	2	1	2	2	2	2	2	2	2	2	2	1	1
617	40	2	2	2	2	2	5	0	1	1	2	2	1	2	2	2	2	2	2	2	2	2	1	1
618	40	2	2	2	2	1	1	0	1	1	2	2	1	1	2	2	2	2	2	2	2	2	1	1
619	42	2	2	1	3	2	2	0	1	2	2	2	2	2	2	2	2	2	2	2	2	2	1	1
620	49	3	2	1	2	3	1	0	1	1	2	2	2	2	2	2	2	2	2	2	2	2	1	2
621	39	2	2	1	2	4	3	0	0	1	2	2	1	2	2	2	1	2	2	1	1	2	1	1
622	33	2	2	2	2	1	1	0	1	2	2	2	2	2	2	2	2	2	2	2	2	2	1	1
623	34	2	2	2	2	2	3	0	1	3	2	2	2	2	2	1	2	2	2	2	2	2	1	2
624	39	2	2	2	2	2	1	0	1	2	2	2	2	1	2	2	1	2	2	2	2	2	1	1
625	39	2	2	2	2	3	1	0	1	1	2	2	1	2	2	2	2	2	2	2	2	2	2	1
626	35	2	2	1	2	2	1	0	1	2	2	2	1	2	1	2	2	2	2	2	2	2	1	1
627	39	2	2	1	2	2	3	0	0	1	1	2	2	2	2	2	2	2	2	2	2	2	1	1
628	41	2	2	2	2	1	1	0	1	1	2	2	1	1	2	2	2	2	2	2	1	2	2	1
629	39	2	2	2	2	2	3	0	1	1	2	2	1	2	2	2	1	2	2	1	1	1	1	1
630	31	2	2	1	2	4	1	0	0	1	2	2	1	2	2	2	2	2	2	2	2	2	1	1
631	42	2	2	1	2	2	2	0	1	1	1	2	1	1	2	2	2	2	2	2	2	1	2	1
632	35	2	2	1	2	1	3	0	1	1	2	2	1	2	2	2	2	2	2	2	2	1	1	1
633	45	2	2	2	3	2	3	0	1	2	2	2	2	2	2	2	2	2	2	2	2	2	1	1
634	27	1	2	1	2	4	1	0	1	1	2	2	2	2	2	2	2	2	2	2	2	2	1	1
635	46	3	2	1	2	4	3	0	1	1	2	2	1	2	2	2	2	2	2	2	2	2	1	1
636	47	3	2	2	2	1	1	0	1	1	2	2	2	1	1	2	2	2	2	2	2	2	1	1
637	42	2	2	1	2	3	5	0	1	2	2	1	2	1	2	2	2	2	2	2	2	2	1	1
638	34	2	2	1	2	2	1	0	1	1	2	2	2	1	2	2	1	1	2	2	2	2	1	1
639	40	2	2	1	2	3	5	0	1	1	2	2	1	2	2	2	2	2	2	2	1	2	1	1
640	30	1	2	1	2	3	1	0	1	1	1	2	1	2	2	2	2	2	2	2	2	2	1	1
641	40	2	1	1	2	1	4	0	1	1	2	2	2	2	2	2	2	2	2	2	1	2	1	1
642	46	3	1	1	2	1	1	0	1	1	2	2	1	2	1	2	1	2	2	2	2	2	1	1
643	32	2	2	1	2	4	3	0	0	1	2	2	1	2	2	2	2	2	2	2	2	1	1	1
644	25	1	1	2	3	3	1	0	1	1	2	2	1	2	2	2	2	2	2	2	2	1	1	1
645	20	1	2	2	1	2	2	0	1	2	2	2	1	2	2	2	2	2	2	2	1	2	1	1
646	45	2	1	1	2	1	3	0	1	1	2	2	1	2	2	2	1	1	1	1	1	1	1	2
647	28	1	2	2	2	3	3	0	0	2	1	2	1	2	2	2	2	2	2	2	1	1	1	1
648	45	2	2	2	2	2	2	0	1	1	2	2	2	1	1	2	2	2	2	1	1	2	1	1
649	24	1	1	1	3	2	3	0	1	2	1	2	2	2	2	2	1	2	2	1	1	1	1	1
650	40	2	2	1	2	1	3	0	1	1	2	2	1	2	2	2	1	2	2	2	1	1	1	1
651	30	1	1	1	2	2	1	0	1	1	2	2	2	2	2	2	1	2	2	2	1	2	2	1
652	24	1	1	1	1	3	3	0	0	2	2	2	2	2	2	2	2	2	2	2	2	1	1	1
653	24	1	2	1	1	4	1	0	1	2	1	2	2	2	2	2	2	2	2	2	2	1	1	1
654	49	3	2	1	3	4	5	0	1	1	2	2	1	1	1	2	2	2	2	2	2	2	1	1
655	37	2	2	1	3	4	1	0	1	2	2	2	1	2	2	2	2	1	1	1	1	1	1	1
656	46	3	2	1	3	4	5	0	1	1	2	2	2	2	2	2	2	2	2	2	1	1	1	1
657	32	2	1	1	2	1	1	0	1	2	2	2	1	2	2	2	2	2	2	2	1	2	1	1
658	37	2	2	1	2	2	2	0	1	1	2	2	1	1	1	2	2	1	2	2	2	1	1	1
659	35	2	1	1	2	1	1	0	1	1	2	2	1	2	2	2	2	2	2	2	2	2	1	1
660	39	2	1	1	2	1	5	0	1	1	2	2	1	2	2	2	2	2	2	2	2	2	1	1
661	23	1	2	1	1	4	1	0	1	2	2	2	1	1	2	2	2	2	2	2	2	2	1	1
662	19	1	2	1	2	3	5	0	1	2	2	2	1	2	2	2	1	1	2	2	2	2	1	1
663	19	1	2	2	2	3	1	0	1	2	2	2	2	2	2	1	2	2	2	2	2	2	1	1
664	28	1	2	1	2	4	2	0	0	2	2	2	1	1	2	2	2	2	2	1	1	1	1	1
665	48	3	2	1	2	4	5	0	1	2	2	1	2	2	1	2	2	2	2	2	2	2	1	1
666	40	2	2	2	2	2	1	0	1	2	2	2	2	2	2	2	2	2	1	1	2	1	1	1
667	39	2	2	1	2	4	4	0	1	1	2	2	1	2	1	2	2	1	2	2	1	1	1	1
668	29	1	2	1	2	4	1	0	1	1	2	2	2	2	2	2	2	2	2	1	2	1	1	1
669	39	2	2	1	2	2	3	0	1	1	2	2	2	1	1	2	2	2	2	2	1	2	1	1
670	34	2	1	1	2	2	1	0	1	2	2	2	2	2	2	2	2	2	2	2	2	2	1	1
671	46	3	1	1	2	1	2	0	1	1	2	2	1	2	2	1	2	2	2	2	1	2	1	1
672	28	1	1	1	2	2	3	0	1	1	2	2	1	2	2	2	2	2	2	2	2	2	1	1
673	34	2	2	2	2	2	3	0	1	2	2	2	2	2	2	2	2	2	2	2	1	2	1	1
674	45	2	2	2	3	3	2	0	1	3	1	2	1	2	2	2	2	2	2	2	2	2	1	1
675	44	2	2	2	3	2	3	0	0	2	1	2	1	2	2	2	2	2	2	2	2	2	1	1
676	27	1	2	1	2	2	3	0	1	3	1	2	1	2	2	2	2	2	2	2	1	2	1	1
677	30	1	2	1	2	3	1	0	1	2	1	1	1	2	1	2	2	2	2	2	2	2	1	1
678	30	1	1	1	2	1	3	0	1	1	2	2	1	2	2	2	2	2	2	2	2	2	1	1
679	32	2	2	1	1	3	1	0	1	2	1	2	1	2	2	1	2	2	2	2	2	2	1	1
680	35	2	1	2	2	1	5	0	1	1	1	2	2	2	2	2	2	2	2	2	1	1	1	1
681	45	2	2	1	2	4	2	0	1	1	2	2	1	2	2	1	2	2	2	2	2	2	1	1
682	38	2	2	2	2	1	3	0	1	1	1	2	2	2	2	2	2	2	2	2	1	1	1	1
683	60	3	2	1	4	1	3	0	1	1	2	2	2	2	2	2	2	2	2	2	2	2	1	1
684	35	2	2	1	2	3	1	0	0	1	1	2	2	1	2	2	2	2	1	1	2	1	1	1
685	40	2	2	1	2	3	3	0	1	1	2	2	1	2	2	2	2	2	2	2	2	2	1	1
686	25	1	2	1	1	2	1	0	1	2	1	2	2	2	2	2	2	2	2	2	2	2	1	1
687	40	2	2	1	2	1	5	0	1	1	2	2	2	2	2	2	1	2	1	1	1	1	1	1
688	40	2	1	1	2	2	1	0	0	1	2	2	2	2	2	2	2	2	2	1	1	1	2	1
689	20	1	1	1	2	3	5	0	1	1	2	2	1	2	2	2	1	1	2	2	2	2	1	1
690	45	2	2	1	2	1	1	0	1	2	2	2	1	2	2	2	2	2	2	2	2	2	1	1
691	35	2	1	1	2	2	4	0	1	1	2	2	2	2	2	2	2	2	2	2	2	2	2	1
692	38	2	1	1	2	2	1	0	1	1	2	2	1	2	2	2	2	2	2	2	1	2	1	1
693	24	1	2	1	2	4	3	0	0	1	2	2	1	2	2	2	1	2	2	2	2	2	2	1
694	26	1	1	2	2	1	1	0	1	1	2	2	1	2	2	2	2	2	2	2	2	2	3	1
695	21	1	1	2	2	1	2	0	1	1	2	2	1	2	2	2	2	2	2	2	2	2	1	1
696	45	2	2	1	3	4	3	0	0	1	2	2	1	2	2	2	2	2	2	2	2	2	1	1
697	40	2	1	2	1	2	3	0	1	1	2	2	2	2	2	2	2	2	2	2	2	2	1	1
698	35	2	1	1	2	3	2	0	0	2	1	2	2	2	2	2	2	2	2	2	2	2	1	1
699	42	2	2	1	2	1	3	0	1	1	2	2	1	2	2	2	2	2	2	2	2	2	1	2
700	30	1	1	1	1	1	3	0	1	2	2	2	2	2	2	2	2	2	2	2	2	2	1	1
701	27	1	1	1	2	1	1	0	1	1	2	2	2	2	2	2	2	2	2	2	2	2	1	1
702	40	2	2	1	1	1	3	0	1	2	2	2	2	1	2	1	2	2	2	2	2	2	1	1
703	29	1	2	1	1	3	1	0	1	1	1	2	1	2	2	2	2	2	2	2	2	2	1	1
704	38	2	1	1	2	1	5	0	1	1	2	2	1	2	2	2	2	2	2	2	2	2	1	1
705	27	1	1	1	1	3	1	0	1	2	2	2	2	2	2	2	2	2	2	2	2	2	1	1
706	19	1	1	1	2	2	5	0	1	2	2	2	1	2	2	2	2	2	2	2	2	2	1	1
707	20	1	1	1	2	3	1	0	1	1	2	2	1	2	2	2	2	2	2	2	2	2	1	1
708	31	2	1	2	3	1	2	0	0	2	2	2	1	2	2	2	2	2	2	2	2	2	1	1
709	30	1	1	1	2	1	1	0	1	1	2	2	1	2	2	2	2	2	2	2	2	2	1	2
710	46	3	1	1	1	1	5	0	1	2	2	2	1	2	2	2	2	2	2	2	2	2	1	1
711	35	2	2	1	2	3	1	0	1	1	2	2	2	2	2	2	2	2	2	2	2	2	3	1
712	38	2	1	1	2	1	5	0	1	1	2	2	2	2	2	2	2	2	2	2	2	2	1	1
713	32	2	1	1	2	2	1	0	1	1	2	2	1	2	2	2	2	2	2	2	2	2	1	1
714	48	3	1	1	3	3	2	0	0	2	2	2	2	2	2	2	2	2	2	2	2	2	1	1
715	45	2	1	1	2	1	5	0	1	2	2	2	2	2	2	2	2	2	2	2	2	2	1	1
716	43	2	1	1	2	1	1	0	1	2	2	2	2	2	2	2	2	2	2	2	2	2	1	1
717	45	2	1	1	2	1	4	0	1	2	2	2	1	2	2	2	2	2	2	2	2	2	1	1
718	30	1	1	1	2	2	1	0	1	2	2	2	1	2	2	2	2	2	2	2	2	2	1	1
719	37	2	1	1	1	1	3	0	1	2	2	2	2	2	2	2	2	2	2	2	2	2	1	1
720	29	1	1	1	2	1	1	0	1	1	2	1	1	2	2	2	2	2	2	2	2	2	1	1
721	28	1	1	1	3	3	2	0	1	1	2	2	1	2	2	2	2	2	2	2	2	2	1	1
722	43	2	1	1	3	1	3	0	1	1	2	2	1	2	2	2	2	2	2	2	2	2	1	1
723	40	2	1	1	2	2	3	0	0	2	2	2	1	2	2	2	2	2	2	2	2	2	1	1
724	27	1	1	1	1	4	2	0	1	1	2	2	1	2	2	2	2	2	2	2	2	2	1	1
725	38	2	1	2	2	2	3	0	1	1	2	2	2	2	2	2	2	2	2	2	2	2	1	1
726	35	2	1	1	2	2	3	0	1	2	2	2	2	2	2	2	2	2	2	2	2	2	1	1
727	25	1	1	1	2	1	1	0	1	3	2	2	1	2	2	2	2	2	2	2	2	2	1	1
728	23	1	1	1	3	2	3	0	1	2	2	2	2	2	2	2	2	2	2	2	2	2	1	1
729	45	2	1	1	2	1	1	0	1	1	2	2	2	2	2	2	2	2	2	2	2	2	3	1
730	28	1	1	1	2	3	5	0	1	2	2	2	2	2	2	2	2	2	2	2	2	2	1	1
731	26	1	2	2	3	2	2	0	1	1	1	2	1	2	2	2	2	2	2	2	2	2	1	1
732	30	1	1	2	1	1	3	0	1	1	2	2	1	2	2	2	2	2	2	2	2	2	2	1
733	45	2	1	2	1	1	3	0	1	1	2	2	2	2	2	2	2	2	2	2	2	2	1	1
734	30	1	1	1	1	2	1	0	1	1	2	2	1	2	2	2	2	2	2	2	2	2	1	1
735	38	2	2	2	2	2	3	0	1	1	2	2	1	2	2	2	2	2	2	1	2	1	1	1
736	45	2	2	1	2	2	1	0	0	1	2	2	1	2	2	2	2	2	2	2	1	2	1	1
737	38	2	1	1	2	1	5	0	1	2	2	2	1	2	2	2	2	2	2	2	2	2	1	1
738	33	2	1	1	2	1	1	0	1	1	2	2	2	2	2	2	2	2	2	2	2	2	1	1
739	37	2	1	1	3	1	5	0	1	1	2	2	2	2	2	1	2	2	2	2	2	2	1	1
740	26	1	1	1	2	1	1	0	1	1	2	2	1	2	2	2	2	2	2	2	2	1	1	1
741	29	1	2	2	2	3	4	0	1	2	2	2	2	2	2	2	2	2	2	2	2	1	1	1
742	33	2	1	2	2	2	1	0	1	1	2	2	2	2	2	2	2	2	2	2	2	1	1	1
743	37	2	1	1	2	1	3	0	1	1	2	2	2	2	2	2	2	2	2	2	2	2	1	1
744	35	2	1	1	1	2	1	0	1	1	2	1	1	2	2	2	2	2	2	2	2	2	1	1
745	25	1	1	1	2	1	2	0	0	1	2	2	1	2	2	2	2	2	2	2	2	2	1	1
746	45	2	1	1	2	1	3	0	1	1	2	2	2	2	2	2	2	2	2	2	2	2	1	1
747	36	2	1	1	2	2	3	0	1	1	2	2	1	2	2	2	2	2	2	2	2	2	1	1
748	26	1	1	1	2	2	2	0	1	1	2	2	1	2	2	2	2	2	2	2	2	2	1	1
749	45	2	1	1	1	4	3	0	1	2	2	2	1	2	2	2	2	2	2	2	2	2	1	1
750	30	1	1	1	2	4	3	0	1	1	2	1	1	2	2	2	2	2	2	2	2	2	1	1
751	33	2	1	2	2	4	1	0	1	2	2	2	1	2	2	2	2	2	2	2	2	2	1	1
752	50	3	1	2	1	1	3	0	1	1	2	2	1	2	2	2	2	2	2	2	2	2	1	1
753	35	2	1	1	1	3	1	0	1	2	2	2	2	2	2	2	2	2	2	2	2	2	1	1
754	30	1	1	1	2	2	5	0	1	1	2	2	2	2	2	2	2	2	2	2	2	2	1	1
755	35	2	2	1	2	2	1	0	1	1	2	2	2	2	2	2	2	2	2	2	1	1	1	1
756	37	2	1	2	2	1	5	0	1	2	2	2	1	2	2	2	2	2	2	2	2	2	1	1
757	40	2	1	1	2	1	1	0	1	2	2	2	2	2	2	2	2	2	2	2	2	2	1	1
758	26	1	2	1	2	1	2	0	1	1	2	2	2	2	2	2	2	2	2	2	2	2	1	1
759	35	2	1	1	2	1	1	0	1	2	2	2	2	2	2	2	2	2	2	2	2	2	2	1
760	27	1	2	1	3	3	5	0	0	1	2	2	1	2	2	2	2	2	2	2	2	2	1	1
761	40	2	1	1	3	1	1	0	1	2	2	2	1	2	2	2	2	2	2	2	2	2	1	1
762	30	1	1	1	3	2	5	0	1	1	2	2	2	2	2	2	2	2	2	2	2	2	1	1
763	36	2	1	1	1	3	1	0	1	1	2	2	1	2	2	2	2	2	2	2	2	2	1	1
764	36	2	1	1	2	1	2	0	1	1	2	2	1	2	2	2	2	2	2	2	2	2	1	1
765	21	1	1	1	3	3	5	0	1	2	2	2	1	2	2	2	2	2	2	2	2	2	2	1
766	35	2	1	1	2	1	1	0	1	2	2	2	1	2	2	2	1	2	2	2	2	1	1	1
767	36	2	1	1	3	1	4	0	1	2	2	2	1	2	2	2	2	2	2	2	2	2	1	1
768	55	3	1	2	1	1	1	0	1	2	2	2	1	2	2	2	2	2	2	2	2	2	1	1
769	40	2	1	2	2	2	3	0	1	2	2	2	2	2	2	2	2	2	2	2	2	2	1	1
770	55	3	3	1	1	4	1	1	1	2	2	2	2	2	2	2	1	2	1	2	2	1	1	1
771	42	2	2	1	1	4	2	1	1	1	2	2	2	2	2	1	2	2	1	2	2	1	1	2
772	40	2	2	1	1	2	3	0	1	1	2	2	1	2	2	2	2	2	1	1	2	1	1	1
773	47	3	2	1	1	2	3	1	1	1	2	2	2	2	2	2	2	2	1	2	2	2	1	1
774	55	3	2	1	1	2	2	1	1	2	2	2	2	2	2	2	2	2	2	2	2	2	1	1
775	60	3	2	1	1	3	3	1	1	1	2	2	2	2	2	2	2	2	2	2	2	2	1	1
776	50	3	3	1	1	2	3	1	1	1	2	2	1	2	2	2	2	2	1	2	2	1	1	1
777	50	3	2	1	1	2	1	1	1	2	2	2	1	2	2	2	2	2	1	2	2	1	1	1
778	48	3	3	1	1	2	3	1	1	1	2	2	2	2	2	2	2	2	1	2	2	1	1	1
779	47	3	2	1	1	2	1	1	1	1	2	2	1	2	2	2	2	2	1	1	2	1	1	1
780	25	1	2	1	2	3	5	0	1	1	2	2	1	2	2	2	1	2	2	2	2	2	1	1
781	45	2	2	1	1	2	1	1	1	1	2	2	1	2	2	1	2	2	2	2	2	2	1	1
782	50	3	3	1	1	2	1	1	1	2	2	2	1	2	2	2	2	2	1	2	2	2	1	1
783	24	1	2	1	2	2	2	0	1	1	2	2	1	2	2	2	2	2	1	2	2	2	1	1
784	45	2	2	1	1	2	1	1	1	1	2	2	1	2	2	2	2	2	2	2	2	2	1	1
785	40	2	2	1	2	2	2	1	1	2	1	2	2	1	1	2	2	2	1	2	2	1	1	1
786	49	3	2	1	1	2	3	1	1	1	2	2	1	2	2	2	2	2	1	2	2	2	1	2
787	49	3	2	1	2	1	3	0	1	2	1	2	2	2	2	2	2	1	1	1	2	1	1	1
788	42	2	3	1	1	2	1	0	1	2	2	2	1	2	2	2	2	2	1	2	2	1	1	1
789	35	2	2	1	1	1	3	0	1	1	1	2	2	1	1	1	2	1	1	1	2	1	1	2
790	48	3	3	1	1	4	1	0	1	1	1	2	2	2	2	2	2	2	2	2	2	1	1	2
791	30	1	2	1	1	3	5	0	1	1	2	2	2	2	2	2	2	2	1	2	2	2	1	1
792	50	3	2	1	1	2	1	1	1	2	2	2	2	2	2	2	2	2	2	2	2	1	1	1
793	21	1	2	1	3	3	1	0	1	1	1	2	1	1	1	2	2	2	1	2	2	1	1	1
794	35	2	2	1	1	3	2	0	1	1	2	2	1	2	2	2	2	2	1	2	2	2	1	1
795	38	2	2	1	1	3	1	0	1	1	2	2	2	2	2	2	2	2	2	2	2	2	1	1
796	40	2	2	1	1	3	3	1	0	2	2	2	2	2	2	1	2	2	1	2	2	2	1	1
797	34	2	2	1	1	2	1	1	1	1	2	2	2	2	2	2	2	2	2	2	2	1	1	1
798	50	3	2	1	1	3	5	1	1	2	1	2	2	2	2	2	2	2	2	2	2	2	1	1
799	49	3	2	1	3	3	1	0	1	1	2	2	2	2	2	2	2	2	2	2	2	2	1	1
800	36	2	2	1	1	4	1	1	1	1	2	2	2	2	1	2	2	2	2	2	2	1	1	1
801	26	1	2	1	3	4	2	0	1	1	2	2	2	2	2	2	1	2	1	2	2	2	1	1
802	30	1	2	1	1	3	1	0	1	1	2	2	2	2	2	1	1	2	2	2	2	2	1	2
803	35	2	2	1	1	4	2	0	1	1	2	2	1	2	2	2	1	2	2	2	2	1	2	1
804	28	1	2	1	1	4	3	1	1	1	2	2	2	2	1	2	2	2	2	2	2	2	1	1
805	44	2	2	1	1	4	3	1	1	1	2	2	1	2	1	2	2	2	1	2	2	2	1	2
806	25	1	2	1	2	4	1	0	1	1	2	2	2	2	1	2	2	2	1	2	2	1	1	1
807	28	1	2	1	1	4	2	0	1	2	2	2	1	2	1	2	2	2	1	2	2	2	1	1
808	39	2	2	1	3	4	1	1	1	1	2	2	2	2	1	2	1	2	1	2	2	2	1	1
809	26	1	2	1	2	4	1	0	1	2	2	2	2	2	1	2	1	1	1	1	1	1	1	1
810	45	2	2	1	1	4	1	1	1	1	2	2	1	2	2	2	1	2	2	2	2	2	1	2
811	40	2	2	1	1	4	2	1	1	2	2	2	2	2	1	2	2	2	1	1	2	1	1	1
812	50	3	2	1	2	4	3	1	1	2	2	2	2	2	2	2	2	2	1	2	2	1	1	1
813	45	2	2	1	1	4	3	1	1	1	2	2	1	2	2	2	2	2	1	2	2	1	1	1
814	37	2	2	1	2	4	1	1	1	2	2	2	2	2	1	2	2	2	2	2	2	2	1	2
815	45	2	3	1	2	4	2	0	1	2	2	2	1	2	2	2	1	2	1	2	2	1	1	2
816	30	1	2	1	2	4	1	1	1	1	2	2	1	2	2	2	2	2	2	2	2	2	1	1
817	27	1	3	1	2	4	1	0	1	1	2	2	1	2	2	2	2	2	1	2	2	2	1	1
818	20	1	2	1	2	4	2	0	1	1	2	2	2	2	2	2	2	2	2	2	2	1	1	2
819	28	1	3	1	2	4	1	0	1	2	2	2	2	2	2	2	2	2	1	2	2	1	1	1
820	40	2	1	1	1	1	1	1	1	1	1	2	2	2	1	2	2	2	1	2	2	2	1	1
821	34	2	3	1	1	4	2	0	1	1	1	2	2	2	2	2	2	2	1	2	2	1	2	1
822	40	2	3	1	1	4	1	0	1	1	1	2	2	2	2	2	2	2	1	2	2	2	1	1
823	30	1	2	1	1	4	1	0	1	1	1	2	2	2	2	2	1	2	1	2	1	1	1	1
824	35	2	3	1	2	4	1	0	1	1	1	2	2	2	2	2	2	2	1	2	2	2	1	1
825	30	1	2	1	1	4	1	1	1	1	1	2	2	2	2	1	2	2	1	2	2	2	1	1
826	19	1	2	1	2	4	2	0	1	1	2	2	2	2	2	2	1	1	1	2	2	1	1	1
827	26	1	2	1	1	4	1	0	1	2	2	2	2	2	2	2	2	2	2	2	2	2	1	2
828	59	3	2	1	1	4	1	0	1	2	2	2	2	2	2	2	2	2	2	2	2	2	1	2
829	37	2	2	1	1	4	1	0	1	1	2	2	2	2	2	2	2	2	1	2	2	2	1	1
830	32	2	2	1	1	4	1	0	1	1	2	2	2	2	2	2	2	2	1	2	2	1	1	1
831	37	2	2	2	1	4	1	1	1	2	2	2	2	2	2	2	1	2	1	1	2	1	1	2
832	30	1	2	1	2	4	2	1	1	1	2	2	2	2	1	2	2	2	1	1	2	1	1	1
833	30	1	2	1	1	4	1	0	1	1	2	2	1	2	2	2	1	2	1	2	2	1	1	1
834	33	2	2	1	4	1	1	0	0	2	2	2	2	2	2	2	2	2	1	2	2	2	1	1
835	33	2	3	1	3	1	2	0	0	2	1	2	2	2	2	2	1	1	2	1	2	1	1	1
836	46	3	2	1	2	4	1	1	1	1	2	2	1	2	1	2	2	2	2	2	2	1	1	1
837	48	3	3	1	1	4	1	1	1	1	2	2	2	1	2	2	2	2	1	2	2	1	1	1
838	35	2	2	1	1	4	1	0	1	2	2	2	1	2	1	2	2	2	2	2	2	2	1	1
839	30	1	2	1	1	4	2	1	1	1	2	2	2	2	2	2	1	2	1	2	2	1	1	1
840	37	2	2	1	1	4	1	1	1	1	1	2	2	2	2	2	2	2	1	1	2	1	1	1
841	40	2	2	1	1	4	1	1	1	1	2	2	1	2	1	2	1	2	1	2	2	1	1	1
842	40	2	2	1	1	4	2	1	1	1	2	2	1	2	1	2	1	1	1	2	2	1	1	2
843	24	1	2	1	2	4	1	0	1	1	2	2	2	2	2	2	1	2	2	2	2	1	1	1
844	30	1	2	1	1	4	1	1	1	1	2	2	2	2	1	2	1	1	1	1	1	1	1	1
845	40	2	3	1	1	4	1	1	1	1	2	2	2	2	2	2	1	2	1	2	2	1	1	1
846	46	3	2	1	1	4	1	1	1	1	2	2	2	2	2	2	1	2	1	2	2	1	1	2
847	25	1	2	1	3	4	2	0	1	1	2	2	1	2	1	2	1	1	1	2	2	1	1	1
848	38	2	2	1	1	4	1	1	1	3	2	2	2	2	1	2	1	2	1	2	2	1	1	1
849	48	3	2	1	1	4	1	1	1	1	2	2	2	2	1	2	2	2	2	2	2	1	1	1
850	26	1	2	1	1	4	1	0	1	1	2	2	2	2	2	2	2	2	1	2	2	1	1	1
851	35	2	2	1	1	4	1	1	1	1	2	2	2	2	2	2	2	2	2	2	2	1	1	2
852	40	2	2	1	1	4	1	1	1	2	2	2	2	2	2	2	2	2	2	2	1	1	1	1
853	35	2	2	1	2	4	2	1	1	2	2	2	1	2	2	2	1	1	1	2	1	1	1	1
854	35	2	2	1	1	4	1	1	1	1	2	2	2	2	1	2	2	2	1	2	2	2	1	1
855	45	2	2	1	1	4	1	1	1	1	2	2	1	2	2	2	2	2	1	2	2	1	1	1
856	30	1	2	1	1	4	2	1	1	2	2	2	1	2	1	2	2	2	2	2	1	1	1	1
857	27	1	3	1	2	4	1	0	1	1	2	2	1	2	2	2	1	2	1	2	2	2	1	1
858	40	2	3	1	1	4	1	1	1	2	2	2	2	2	2	2	1	2	1	2	2	1	1	1
859	26	1	3	1	3	1	1	0	1	1	2	2	1	2	2	2	2	2	1	2	2	1	1	1
860	22	1	3	1	2	4	1	0	1	1	2	2	2	2	2	2	2	2	2	2	2	2	2	1
861	37	2	2	1	4	1	1	0	0	1	2	2	2	2	1	2	1	2	1	2	2	2	1	1
862	36	2	2	1	1	4	1	0	1	1	2	2	2	2	2	2	1	1	1	1	2	1	1	1
863	40	2	2	1	2	4	2	1	1	1	2	2	1	2	2	2	2	2	2	2	2	1	1	1
864	47	3	2	1	1	4	1	1	1	1	2	2	2	2	2	2	1	2	1	2	2	1	1	1
865	43	2	2	1	2	4	1	1	1	1	2	2	2	2	2	2	1	1	1	1	1	1	1	1
866	40	2	2	1	4	1	2	0	0	1	2	2	2	2	1	2	1	2	2	2	2	2	1	1
867	28	1	2	1	1	4	1	0	1	2	2	2	1	2	2	2	1	2	2	2	2	1	1	1
868	30	1	2	1	1	4	1	1	1	1	2	2	2	2	1	1	1	1	1	2	2	1	3	2
869	38	2	2	1	1	4	1	1	1	2	2	2	2	2	2	2	1	1	1	1	2	1	1	1
870	44	2	2	1	1	4	1	1	1	1	2	2	2	2	2	2	2	2	1	2	2	1	1	1
871	45	2	2	1	4	1	2	0	1	2	2	2	2	2	2	2	2	2	1	2	2	1	1	1
872	28	1	2	1	3	3	1	0	1	2	2	1	1	2	2	2	2	2	2	2	2	2	1	1
873	40	2	2	2	1	4	1	1	1	1	2	2	2	2	1	2	2	2	1	2	2	2	1	1
874	46	3	2	1	1	4	1	0	0	2	2	2	2	1	1	2	1	2	2	2	2	2	1	1
875	32	2	2	1	4	4	1	0	0	2	2	2	2	2	1	2	2	2	2	1	2	1	1	1
876	29	1	2	1	4	1	1	1	1	1	2	2	2	2	1	2	2	2	2	2	2	2	1	1
877	26	1	2	1	4	4	2	0	1	1	2	2	2	2	1	2	2	2	2	2	2	2	1	1
878	35	2	2	1	2	4	1	0	0	3	1	2	2	2	2	2	2	2	2	2	2	2	1	1
879	28	1	3	1	3	2	1	0	1	1	2	2	2	2	2	2	2	2	1	2	2	1	1	1
880	40	2	2	1	1	3	1	1	1	1	2	2	2	2	1	2	2	2	2	2	2	2	1	1
881	40	2	2	1	2	3	1	0	1	1	2	2	2	2	1	2	2	2	2	2	2	2	1	1
882	54	3	2	1	1	4	2	1	1	3	2	2	2	2	2	2	1	2	1	2	1	1	1	2
883	40	2	2	2	3	3	1	0	1	2	1	2	2	1	2	1	2	2	1	1	2	2	1	2
